# Supplementary material for: Empirical evaluation of analytic validity of polygenic scores
Source: Genome Med. 2026 Apr 23;18:81. doi: 10.1186/s13073-026-01654-6 (PMC13238075; doi:10.1186/s13073-026-01654-6)
Supplement: Supplementary file 2 — Additional file 2. [file 13073_2026_1654_MOESM2_ESM.xlsx]

## Sheet: Contents
Summary of all Tables and Figures
Table 1. Genome-wide genotyping for CEPH samples NA06997 and NA07029
Figure 1. Sources of variability in generation of PGS.
Figure 2. Genotyping & Scoring: PGS for two CEPH samples genotyped multiple times
Figure 3. Imputation: PGS for four CEPH samples genotyped on GSAv1 and imputed to two different reference databases.
Figure 4. Reporting: Impact of benchmark cohort.
Figure 5. PGS analytic validity checklist
Table S1. Genotyping arrays
Table S2. Summary of the GWAS summary statistics
Table S3. Regression of WGS PGS on PGS derived from other genotyping instances across 115 traits
Table S4. Percentile ranking of height benchmarked to the Lifelines cohort (all with HRC imputation)
Table S5: Summary of SNP numbers in each data source
Table S6. Invetsigating the impact of genotyping error (from Figure 3D) for glaucoma and brown hair colour
Fig S1. Criteria for selection of GWAS for PGS
Fig S2. Relationship between SbayesRC SNP-based heritability and V (sum of variances attributed to each SNP).
Fig S3. As for Figure 2A and 2B are provided for all 115 traits
a. 32 binary traits
b. 23 other quantitative traits
c. 16 Fatty acid traits
d. 10 blood proteins
e. 34 blood/urine biomarkers
Fig S4. lcWGS vs GSA for 46 samples
a. 32 binary traits
b. 23 other quantitative traits
c. 16 Fatty acid traits
d. 10 blood proteins
e. 34 blood/urine biomarkers
f. Data from Supplementary 4a-e, each graph is for one person representing PGS from 115 traits
Fig S5. As for Figure 3A and 3B provided for all 115 traits
a. 32 binary traits
b. 23 other quantitative traits
c. 16 Fatty acid traits
d. 10 blood proteins
e. 34 blood/urine biomarkers
Fig S6. Histogram of the absolute difference between TopMed and HRC imputed PGS across 115 traits and across 4 CEPH individuals processed through QIMRB research pipeline

## Sheet: Table 1
Table 1. Genome-wide genotyping for CEPH samples NA06997 and NA07029
Arraya	Array Short Name	Source	Genotyping Lab	#SNPsb	NA06997	NA07029
Illumina GSA v3b with MD content	IGSAv3+MD	UQ	UQ	487748	29	21
Illumina GSA v3 with MD + custom content	IGSAv3+MD+UQ	UQ	UQ	488479	32	20
Illumina GSA v2 with MD content	IGSAv2+MD	UQ	UQ	499664	3	3
Axiom SARS-CoV-2	ASARS-COV2	UQ	Ram	500112	1	1
Illumina Human610-Quadv1_B	I610Qv1	QIMRB	CIDR	528889	0	3
Illumina Human660W-Quad_v1_C	I660Wv1	QIMRB	CIDR	510297	0	1
WGS 30X read depth	WGS	IGSR	NYGC	N/A	1	1
WGS 1X read depth	lcWGS	UQ	AGRF	N/A	1	0
a.See Supplementary Table for more details
b: #SNPs directly measured SNPs passing QC and used for imputation. GSA: Global screening array; MD: major disease
UQ: University of Queensland Human Studies Unit, Australia; QIMRB: QIMR Berghofer Institute of Medical Research, Australia; Ram: Ramacioptti Institute, Australia
NCI: National Cancer Institute, USA; CIDR: Center for Inherited Disease Research, USA; 1000G: 1000Genomes; AGRF: Australian Genome Research Facility, Australia
*See Supplementary Table for more details

## Sheet: Table S1
Table S1. Genotyping arrays
Genotyping Array Name	Company	Short Name	Number of Markers	Product Link
UQVn1_20032937X379897_A1 (includes custom content)	Illumina	IGSAv3+MD+UQ	Approx. 650K + MD +UQ	https://www.illumina.com/products.html
GSAMD-24v3-0-EA_20034606_B1	Illumina	IGSAv3+MD	Approx. 650K + MD?	https://www.illumina.com/products/by-type/microarray-kits.html
Axiom_HGCoV2_1.r3 (includes SARS-COV2 content)	Thermo Fisher	ACov2	Approx. 820K	https://www.thermofisher.com/order/catalog/product/901530
Illumina GSAMD-24v1-0_20011747 (GSA v1)	Illumina	IGSAv1+MD	Approx. 700K	https://www.illumina.com/products/by-type/microarray-kits/infinium-global-screening.html
Illumina GSAMD-24v2-0_20024620_A1 (GSA v2)	Illumina	IGSAv2+MD	Approx. 760K	https://www.illumina.com/products/by-type/microarray-kits/infinium-global-screening.html
Illumina GSAMD-24v3-0-EA_20034606 (GSA v3)	Illumina	IGSAv3+MD	Approx. 650K	https://www.illumina.com/products/by-type/microarray-kits/infinium-global-screening.html
Illumina Human610-Quadv1_B (610K quad)	Illumina	I610	Approx. 610K	https://www.illumina.com/products/by-type/microarray-kits.html
Illumina Human660W-Quad_v1_C (660K quad)	Illumina	I660W	Approx. 660K	https://www.illumina.com/products/by-type/microarray-kits.html
Illumina Human370v1_C (370K duo)	Illumina	I370	Approx. 370K	https://www.illumina.com/products/by-type/microarray-kits.html
Illumina HumanOmniExpress-12v1-1_A (OmniExpress)	Illumina	IOmni	Approx. 730K	https://www.illumina.com/products/by-type/microarray-kits/infinium-omni-express.html
GSA=Global Screening Array

## Sheet: Table S2
Table S2. Summary of the GWAS summary statistics
																										PGS-QS (Quality Score): variance associated with available SNPs / V						THESE FILES (IF SHAREABLE) ARE AVAILABLE IN THE GITHUB REPOSITORY
Predictor	Phenotype	Label	Category	Publication	QorB	Location	Number of SNPS in predictor (reference.version)	Ancestry	N	Ncase	Ncontrol	UKB.included.in.GWAS	SBayesRC_hsq	N_COJO_SNPs	allel freq missing. If missing then COJO SNPs are calculated from 7.3M	Sample_Prevalence	Life_Risk_reference	Life_Risk	Life_Risk_based_h2_in_liability_scale	Population_Lifetime_Prevalence	population_prevalence_based_h2_in_liability_scale	selected	meanPGS_in_BM	sdPGS_in_BM	total.variance	Inhouse HRC imputed	QIMR_HRC	QIMR_TopMed	NA06997_WGS	NA07029_WGS	NA10861_WGS	raw.GWAS.summary	Cojo.Files	paper.link	predictor_file
ADHD_01	ADHD	ADHD	Mental Health Disorder	Demontis 2023. Nat Gen	Binary	Uno_Traits/Binary_Traits/	7.4M	EUR	225534	38691	186843	No	0.107	26		0.1716	CDC estimates	0.095	0.289	0.05	0.237	TRUE	0.303765	0.573871	0.10766	1	1	0.98119	0.99996	0.99996	0.99997	ADHD_meta_Jan2022_iPSYCH1_iPSYCH2_deCODE_PGC.meta	ADHD_meta_Jan2022_iPSYCH1_iPSYCH2_deCODE_PGC.meta.ma	https://doi.org/10.1038/s41588-022-01285-8	/QRISdata/Q6913/Uno_Traits/Binary_Traits/ADHD_01/SBayesRC/GCTB_v2.5.2/ADHD_01_SBayesRC.snpRes
AF_01	Atrial fibrillation	Atrial fibrillation	Cardiac Disorder	Nielsen et al., 2018	Binary	Uno_Traits/Binary_Traits/	7.4M	EUR	1030836	60620	970216	Yes	0.03	152		0.0588	Mayo Clinic	0.24	0.186	0.02	0.088	TRUE	-0.291294	0.659991	0.03024	0.99999	0.99999	0.98499	0.99977	0.99987	0.99987	nielsen-thorolfsdottir-willer-NG2018-AFib-gwas-summary-statistics.tbl	nielsen-thorolfsdottir-willer-NG2018-AFib-gwas-summary-statistics.tbl.ma	https://pubmed.ncbi.nlm.nih.gov/30061737/	/QRISdata/Q6913/Uno_Traits/Binary_Traits/AF_01/SBayesRC/GCTB_v2.5.2/AF_01_SBayesRC.snpRes
ALS_02	Amyotrophic lateral sclerosis	Amyotrophic lateral sclerosis	Neurodegenerative Disease	van Rheenen¬†et al.,¬†2021	Binary	Uno_Traits/Binary_Traits/	7.4M	EUR	138086	27205	110881	No	0.099	18		0.197	JAMA Neurology	0.003	0.095	0.0001	0.057	TRUE	-0.110394	0.337451	0.10085	0.99999	0.99999	0.97832	0.99994	0.99995	0.99995	GCST90027164_buildGRCh37.tsv	GCST90027164_buildGRCh37.tsv.ma	https://doi.org/10.1038/s41588-021-00973-1	/QRISdata/Q6913/Uno_Traits/Binary_Traits/ALS_02/SBayesRC/GCTB_v2.5.2/ALS_02_SBayesRC.snpRes
Alzheimer_02	Alzheimer disease	Alzheimer disease	Neurodegenerative Disease	Wightman et al., 2021	Binary	Uno_Traits/Binary_Traits/	7.4M	EUR	762917	86531	676386	Yes	0.04	58	Missing	0.1134	Various epidemiological studies	0.12	0.081	0.05	0.062	TRUE	-0.144864	0.166584	0.04356	0.99995	0.99995	0.98424	0.99992	0.99992	0.99992	PGCALZ2sumstatsExcluding23andMe.txt	PGCALZ2sumstatsExcluding23andMe.txt.ma	https://www.nature.com/articles/s41588-021-00921-z	/QRISdata/Q6913/Uno_Traits/Binary_Traits/Alzheimer_02/SBayesRC/GCTB_v2.5.2/Alzheimer_02_SBayesRC.snpRes
Anorexia_01	Anorexia	Anorexia	Mental Health Disorder	Watson 2019	Binary	Uno_Traits/Binary_Traits/	7.4M	EUR	72517	16992	55525	Yes	0.228	8	Missing	0.2343	Psychiatric studies	0.009	0.183	0.005	0.161	TRUE	-1.26252	0.585321	0.22965	0.99999	0.99999	0.98018	0.99996	0.99996	0.99997	pgcAN2.2019-07.modified.vcf.tsv	pgcAN2.2019-07.modified.vcf.tsv.ma	https://pubmed.ncbi.nlm.nih.gov/31308545/	/QRISdata/Q6913/Uno_Traits/Binary_Traits/Anorexia_01/SBayesRC/GCTB_v2.5.2/Anorexia_01_SBayesRC.snpRes
ArHI_01	age-related hearing impairment	age-related hearing impairement	Aging	Trpchevska et al., 2022	Binary	Uno_Traits/Binary_Traits/	7.4M	EUR	723624	148152	575472	Yes	0.032	48		0.2047	WHO reports	0.25	0.065	0.25	0.065	TRUE	0.0541864	0.0541208	0.03202	0.99999	0.99999	0.98017	0.99996	0.99996	0.99996	hl_ma_nov18_v2_summarystats_09122021.txt	hl_ma_nov18_v2_summarystats_09122021.txt.ma	https://pubmed.ncbi.nlm.nih.gov/35580588/	/QRISdata/Q6913/Uno_Traits/Binary_Traits/ArHI_01/SBayesRC/GCTB_v2.5.2/ArHI_01_SBayesRC.snpRes
ASD_01	autism spectrum disorder	Autism Spectrum Disorder	Neurodevelopmental Disorder	Grove et al., 2019	Binary	Uno_Traits/Binary_Traits/	7.4M	EUR	46350	18381	27969	No	0.227	2	Missing	0.3966	CDC	0.01	0.151	0.01	0.151	TRUE	-0.00163375	0.404696	0.22863	0.99999	0.99999	0.9782	0.99994	0.99995	0.99995	iPSYCH-PGC_ASD_Nov2017	iPSYCH-PGC_ASD_Nov2017.ma	https://pubmed.ncbi.nlm.nih.gov/30804558/	/QRISdata/Q6913/Uno_Traits/Binary_Traits/ASD_01/SBayesRC/GCTB_v2.5.2/ASD_01_SBayesRC.snpRes
Asthma_01	Asthma	Asthma	Respiratory Disease	Watanabe, Stringer, Frei (2019) Nat Genet	Binary	Uno_Traits/Binary_Traits/	7.4M	EUR	387105	64538	329321	Yes	0.068	92	Missing	0.1667	CDC	0.13	0.136	0.1	0.125	TRUE	0.243097	0.545437	0.06696	0.99999	0.99999	0.97489	0.99989	0.99989	0.99989	20002_1111_logistic.EUR.sumstats.MACfilt.txt	20002_1111_logistic.EUR.sumstats.MACfilt.txt.ma	https://pubmed.ncbi.nlm.nih.gov/31427789/	/QRISdata/Q6913/Uno_Traits/Binary_Traits/Asthma_01/SBayesRC/GCTB_v2.5.2/Asthma_01_SBayesRC.snpRes
BIP_02	Bipolar Disorder	Bipolar Disorder	Mental Health Disorder	Mullins et al.,¬†2021	Binary	Uno_Traits/Binary_Traits/	7.4M	EUR	413466	41917	371549	Yes	0.083	58	Missing	0.1014	Psychiatric studies	0.015	0.13	0.02	0.14	TRUE	-0.126438	0.717656	0.08389	0.99999	0.99999	0.98097	0.99996	0.99994	0.99996	pgc-bip2021-all.vcf.tsv	pgc-bip2021-all.vcf.tsv.ma	https://doi.org/10.1038/s41588-021-00857-4	/QRISdata/Q6913/Uno_Traits/Binary_Traits/BIP_02/SBayesRC/GCTB_v2.5.2/BIP_02_SBayesRC.snpRes
BreastCancer_01	Breast cancer	Breast cancer	Cancer	Michailidou et al., 2017	Binary	Uno_Traits/Binary_Traits/	7.4M	EUR	228951	122977	105974	No	0.181	185		0.5371	Cancer.gov	0.125	0.202	0.12	0.199	TRUE	-1.14578	0.674022	0.18474	0.99999	0.99999	0.97693	0.99971	0.99972	0.9997	oncoarray_bcac_public_release_oct17.txt	oncoarray_bcac_public_release_oct17.txt.ma	https://pubmed.ncbi.nlm.nih.gov/29059683/	/QRISdata/Q6913/Uno_Traits/Binary_Traits/BreastCancer_01/SBayesRC/GCTB_v2.5.2/BreastCancer_01_SBayesRC.snpRes
CAD_01	Coronary artery disease	Coronary artery disease	Cardiac Disorder	Aragam et al., 2022	Binary	Uno_Traits/Binary_Traits/	7.4M	EUR	1165690	181522	984168	Yes	0.04	243		0.1557	Cardiovascular health reports	0.3	0.106	0.05	0.062	TRUE	1.38412	0.605572	0.04351	1	1	0.98334	0.99867	0.99867	0.99867	GCST90132314_buildGRCh37.tsv	GCST90132314_buildGRCh37.tsv.ma	https://pubmed.ncbi.nlm.nih.gov/36474045/	/QRISdata/Q6913/Uno_Traits/Binary_Traits/CAD_01/SBayesRC/GCTB_v2.5.2/CAD_01_SBayesRC.snpRes
CD_01	Crohn's disease (a type of IBD)	Crohn's disease	Autoimmune Disease	de Lang et al., 2017	Binary	Uno_Traits/Binary_Traits/	7.4M	EUR	40266	12194	28072	No	0.67	112	Missing	0.3028	WHO estimates	0.003	0.332	0.002	0.308	TRUE	0.24389	1.27565	0.65529	0.99998	0.99998	0.98111	0.99992	0.9999	0.99993	cd_build37_40266_20161107.txt_splitted.tab	cd_build37_40266_20161107.txt_splitted.tab.ma	https://pubmed.ncbi.nlm.nih.gov/28067908/	/QRISdata/Q6913/Uno_Traits/Binary_Traits/CD_01/SBayesRC/GCTB_v2.5.2/CD_01_SBayesRC.snpRes
CeliacDisease_01	Celiac disease	Celiac disease	Autoimmune Disease	Jiang et al., 2021	Binary	Uno_Traits/Binary_Traits/	7.4M	EUR	456348	1036	455312	Yes	0.011	8		0.0023	National Institute of Health	0.01	0.697	0.01	0.697	TRUE	0.621246	2.10041	0.01112	1	1	0.89699	0.99996	0.99996	0.99996	557.1_PheCode.v1.0.fastGWA.gz	Celiac_disease.ma	https://pubmed.ncbi.nlm.nih.gov/34737426/	/QRISdata/Q6913/Uno_Traits/Binary_Traits/CeliacDisease_01/SBayesRC/GCTB_v2.5.2/CeliacDisease_01_SBayesRC.snpRes
CKD_01	Chronic kidney disease	Chronic kidney disease	Renal Disease	Wuttke et al., 2019	Binary	Uno_Traits/Binary_Traits/	7.4M	EUR	480698	41395	439303	Yes	0.056	22		0.0861	WHO estimates	0.11	0.118	0.1	0.114	TRUE	-1.17803	0.488255	0.05759	0.99999	0.99999	0.97338	0.99995	0.99995	0.99995	CKD_overall_EA_JW_20180223_nstud23.dbgap.txt.gz	CKD_overall_EA_JW_20180223_nstud23.dbgap.txt.ma	https://pubmed.ncbi.nlm.nih.gov/31152163/	/QRISdata/Q6913/Uno_Traits/Binary_Traits/CKD_01/SBayesRC/GCTB_v2.5.2/CKD_01_SBayesRC.snpRes
COB_01	Obstructive chronic bronchitis	Obstructive chronic bronchitis	Respiratory Disease	Jiang et al., 2021	Binary	Uno_Traits/Binary_Traits/	7.4M	EUR	456348	2115	454233	Yes	0.005	1		0.0046	WHO	0.027	0.125	0.05	0.149	TRUE	0.075695	0.218947	0.00468	0.99999	0.99999	0.97128	0.99994	0.99994	0.99994	496.21_PheCode.v1.0.fastGWA.gz	COB.ma	https://pubmed.ncbi.nlm.nih.gov/34737426/	/QRISdata/Q6913/Uno_Traits/Binary_Traits/COB_01/SBayesRC/GCTB_v2.5.2/COB_01_SBayesRC.snpRes
CoronaryAtherosclerosis_01	Coronary atherosclerosis	Coronary atherosclerosis	Cardiac Disorder	Jiang et al., 2021	Binary	Uno_Traits/Binary_Traits/	7.4M	EUR	456348	16041	440307	Yes	0.037	42		0.0352	Cardiovascular health	0.45	0.382	0.05	0.207	TRUE	1.38128	0.590226	0.03678	0.99998	0.99998	0.98107	0.99994	0.99994	0.99994	411.4_PheCode.v1.0.fastGWA.gz	Coronary_atherosclerosis.ma	https://pubmed.ncbi.nlm.nih.gov/34737426/	/QRISdata/Q6913/Uno_Traits/Binary_Traits/CoronaryAtherosclerosis_01/SBayesRC/GCTB_v2.5.2/CoronaryAtherosclerosis_01_SBayesRC.snpRes
DivD_01	Diverticular Disease	Diverticular Disease	Gastrointestinal Disorder	Wu et al., 2023	Binary	Uno_Traits/Binary_Traits/	7.4M	EUR	724372	56355	668017	Yes	0.057	150		0.0778	Wu et al., 2023	0.124	0.207	0.05	0.156	TRUE	0.358162	0.505479	0.05718	0.99999	0.99999	0.98141	0.99824	0.99823	0.99825	DivD_EUR.r¬† ¬†	DivD_EUR.r.ma	https://pubmed.ncbi.nlm.nih.gov/37492107/	/QRISdata/Q6913/Uno_Traits/Binary_Traits/DivD_01/SBayesRC/GCTB_v2.5.2/DivD_01_SBayesRC.snpRes
Glaucoma_01	Glaucoma	Glaucoma	Eye Disorder	Gharahkhani et al., 2021	Binary	Uno_Traits/Binary_Traits/	7.4M	EUR	216257	16677	199580	Yes	0.071	66	Missing	0.0771	Ophthalmology studies	0.02	0.159	0.02	0.159	TRUE	-2.93917	0.680708	0.07218	0.99999	0.99999	0.96411	0.99996	0.99996	0.99996	POAG_Gharahkhani_2021_NC.ma	GCST90011766_buildGRCh37.tsv.ma	https://pubmed.ncbi.nlm.nih.gov/33627673/	/QRISdata/Q6913/Uno_Traits/Binary_Traits/Glaucoma_01/SBayesRC/GCTB_v2.5.2/Glaucoma_01_SBayesRC.snpRes
GORD_01	gastro-oesophageal reflux disease	Gastro-oesophageal reflux disease	Gastrointestinal Disorder	Wu et al., 2021	Binary	Uno_Traits/Binary_Traits/	7.4M	EUR	456414	54854	401473	Yes	0.029	5		0.1202	Wu et al., 2023	0.12	0.072	0.1	0.068	TRUE	0.112473	0.256407	0.02902	0.99999	0.99999	0.97909	0.99995	0.99995	0.99994	1_GORD.ma	1_GORD.ma	https://pubmed.ncbi.nlm.nih.gov/33608531/	/QRISdata/Q6913/Uno_Traits/Binary_Traits/GORD_01/SBayesRC/GCTB_v2.5.2/GORD_01_SBayesRC.snpRes
HairColor_01	Hair colour (natural, before greying): Light brown	Brown hair	Biomarker	Jiang et al., 2019	Binary	Uno_Traits/Binary_Traits/	7.4M	EUR	455164	185000	270164	Yes	0.076	81		0.4064	NA	NA	0.076	NA	0.076	TRUE	0.766628	0.137936	0.09914	1	1	0.95092	0.99999	0.99999	0.99999	1747_3.fastGWA.gz	Hair_color_light_brown.ma	https://www.nature.com/articles/s41588-019-0530-8	/QRISdata/Q6913/Uno_Traits/Binary_Traits/HairColor_01/SBayesRC/GCTB_v2.5.2/HairColor_01_SBayesRC.snpRes
HeartFailure_01	Heart Failure	Heart Failure	Cardiac Disorder	Shah et al., 2020	Binary	Uno_Traits/Binary_Traits/	7.4M	EUR	964057	47309	930014	Yes	0.009	12		0.0491	Mayo Clinic	0.2	0.059	0.02	0.03	TRUE	-0.43528	0.213839	0.0091	0.99999	0.99999	0.97612	0.9982	0.99825	0.9982	HERMES_Jan2019_HeartFailure_summary_data.txt	HERMES_Jan2019_HeartFailure_summary_data.txt.ma	https://pubmed.ncbi.nlm.nih.gov/31919418/	/QRISdata/Q6913/Uno_Traits/Binary_Traits/HeartFailure_01/SBayesRC/GCTB_v2.5.2/HeartFailure_01_SBayesRC.snpRes
IBD_02	Inflammatory bowel disease¬†	Inflammatory bowel disease	Autoimmune Disease	de Lang et al., 2017	Binary	Uno_Traits/Binary_Traits/	7.4M	EUR	59957	25042	34915	No	0.525	142	Missing	0.4177	Wu et al., 2023	0.065	0.49	0.005	0.253	TRUE	-0.0959689	1.06644	0.523	0.99999	0.99999	0.98157	0.99986	0.99985	0.99985	ibd_build37_59957_20161107.txt_splitted.tab	ibd_build37_59957_20161107.txt_splitted.tab.ma	https://pubmed.ncbi.nlm.nih.gov/28067908/	/QRISdata/Q6913/Uno_Traits/Binary_Traits/IBD_02/SBayesRC/GCTB_v2.5.2/IBD_02_SBayesRC.snpRes
IPF_01	Idiopathic pulmonary fibrosis (IPF)¬†	IPF	Respiratory Disease	Allen et al., 2021	Binary	Restricted/Binary_Traits/	7.4M	EUR	24589	4125	20464	Yes	0.342	23	Missing	0.1678	WHO	0.005	0.253	0.0003	0.157	TRUE	0.482067	1.06986	0.32974	1	1	0.982	0.99996	0.99997	0.99995	meta_gwas_5way_summary_stats.txt	meta_gwas_5way_summary_stats.txt.ma	https://thorax.bmj.com/content/77/8/829	/QRISdata/Q6913/Restricted/Binary_Traits/IPF_01/SBayesRC/GCTB_v2.5.2/IPF_01_SBayesRC.snpRes
LungCancer_01	Lung cancer	Lung cancer	Cancer	McKay, et al (2017)	Binary	Uno_Traits/Binary_Traits/	7.4M	EUR	85716	29266	56450	No	0.129	14	Missing	0.3414	National Cancer Institute	0.06	0.119	0.03	0.097	TRUE	-0.263969	0.407532	0.12857	0.99999	0.99999	0.94168	0.99993	0.99994	0.99995	GCST004748_buildGRCh37.tsv	GCST004748_buildGRCh37.tsv.ma	https://pubmed.ncbi.nlm.nih.gov/28604730/	/QRISdata/Q6913/Uno_Traits/Binary_Traits/LungCancer_01/SBayesRC/GCTB_v2.5.2/LungCancer_01_SBayesRC.snpRes
MDD_05	Major Depressive Disorder	Major Depressive	Mental Health Disorder	Adams et al., 2025	Binary	Uno_Traits/Binary_Traits/	7.4M	EUR	1589101	347453	1241648	No	0.037	172		0.218648	Psychiatric studies	0.15	0.065	0.05	0.046	TRUE	-0.414186	0.350914	0.0378987	0.99999	0.99999	0.980022	0.99996	0.99996	0.99997	daner_pgc_mdd_w3_full.ex23aMe_full_no.UK	daner_pgc_mdd_w3_full.ex23aMe_full_no.UK.ma	https://pubmed.ncbi.nlm.nih.gov/39814019/	/QRISdata/Q6913/Uno_Traits/Binary_Traits/MDD_05/SBayesRC/GCTB_v2.5.2/MDD_05_SBayesRC.snpRes
Melanoma_01	Cancer code, self-reported: malignant melanoma	Malignant melanoma	Cancer	Jiang et al., 2021	Binary	Uno_Traits/Binary_Traits/	7.4M	EUR	456276	3564	452712	Yes	0.005	6		0.0078	Cancer.gov	0.025	0.096	0.01	0.076	TRUE	0.509911	0.353633	0.00512	1	1	0.97766	0.99995	0.99995	0.99995	20001_1059.v1.0.fastGWA.gz	Melanoma.ma	https://pubmed.ncbi.nlm.nih.gov/34737426/	/QRISdata/Q6913/Uno_Traits/Binary_Traits/Melanoma_01/SBayesRC/GCTB_v2.5.2/Melanoma_01_SBayesRC.snpRes
Migraine_01	Migraine	Migraine	Neurological Disorder	Hautakangas et al., 2022	Binary	Uno_Traits/Binary_Traits/	7.4M	EUR	588413	48975	540381	Yes	0.037	38		0.0832	WHO	0.12	0.124	0.15	0.133	TRUE	-0.998553	0.446222	0.03711	0.99999	0.99999	0.98194	0.99992	0.99991	0.9999	migraine_IHGC2021_no23andMe_gwama_v2.txt	migraine_IHGC2021_no23andMe_gwama_v2.txt.ma	https://doi.org/10.1038/s41588-021-00990-0	/QRISdata/Q6913/Uno_Traits/Binary_Traits/Migraine_01/SBayesRC/GCTB_v2.5.2/Migraine_01_SBayesRC.snpRes
PBC_01	Primary biliary cirrhosis	Primary biliary cirrhosis	Autoimmune Disease	Cordell et al., 2015	Binary	Uno_Traits/Binary_Traits/	Hapmap3	EUR	13239	2764	10475	No	0.448	28	Missing	0.2088	WHO	0.0003	0.241	0.0001	0.209	TRUE	-0.915961	1.2059	0.44379	0.99999	0.99999	0.99388	0.99998	0.99998	0.99998	26394269-GCST003129-EFO_1001486-Build37.f.tsv	26394269-GCST003129-EFO_1001486-Build37.f.tsv.ma	https://www.nature.com/articles/ncomms9019	/QRISdata/Q6913/Uno_Traits/Binary_Traits/PBC_01/SBayesRC/GCTB_v2.5.2/PBC_01_SBayesRC.snpRes
SCZ_02	Schizophrenia	Schizophrenia	Mental Health Disorder	Trubetskoy et al., 2022	Binary	Uno_Traits/Binary_Traits/	7.4M	EUR	130644	53386	77258	No	0.474	185	Missing	0.4086	WHO	0.01	0.258	0.01	0.258	TRUE	-2.73099	1.00867	0.47948	0.99999	0.99999	0.98085	0.99996	0.99996	0.99996	PGC3_SCZ_wave3.european.autosome.public.v3.vcf.tsv	PGC3_SCZ_wave3.european.autosome.public.v3.vcf.tsv.ma	https://www.ncbi.nlm.nih.gov/pmc/articles/PMC9392466/	/QRISdata/Q6913/Uno_Traits/Binary_Traits/SCZ_02/SBayesRC/GCTB_v2.5.2/SCZ_02_SBayesRC.snpRes
SLE_01	Systemic lupus erythematosus	Systemic lupus erythematosus	Autoimmune Disease	Bentham J et al., 2015	Binary	Uno_Traits/Binary_Traits/	7.4M	EUR	23210	7219	15991	No	0.711	68	Missing	0.311	WHO	0.002	0.321	0.001	0.285	TRUE	-3.08472	1.4686	0.70008	0.99999	0.99999	0.97418	0.99994	0.99994	0.99994	bentham_2015_26502338_sle_efo0002690_1_gwas.sumstats.tsv	bentham_2015_26502338_sle_efo0002690_1_gwas.sumstats.tsv.ma	https://pubmed.ncbi.nlm.nih.gov/26502338/	/QRISdata/Q6913/Uno_Traits/Binary_Traits/SLE_01/SBayesRC/GCTB_v2.5.2/SLE_01_SBayesRC.snpRes
T2D_06	Type 2 Diabetes	Type 2 Diabetes	Endocrine Disorder	Suzuki et al., 2024	Binary	Uno_Traits/Binary_Traits/	7.4M	EUR	1812017	242283	1569734	Yes	0.081	840		0.1337	WHO	0.4	0.265	0.08	0.168	TRUE	1.6833	0.836543	0.08335	0.99999	0.99999	0.98038	0.99879	0.99878	0.99878	EUR_Metal_LDSC-CORR_Neff.v2.txt	EUR_Metal_LDSC-CORR_Neff.v2.txt.ma	https://www.nature.com/articles/s41586-024-07019-6	/QRISdata/Q6913/Uno_Traits/Binary_Traits/T2D_06/SBayesRC/GCTB_v2.5.2/T2D_06_SBayesRC.snpRes
UC_01	Ulcerative colitis (UC)	Ulcerative colitis	inflammatory bowel disease¬†	de Lang et al., 2017	Binary	Uno_Traits/Binary_Traits/	7.4M	EUR	45975	12366	33609	No	0.441	70	Missing	0.269	CDC	0.01	0.306	0.0025	0.229	TRUE	-0.298873	1.00959	0.45285	0.99999	0.99999	0.98128	0.99995	0.99995	0.99995	uc_build37_45975_20161107.txt	uc_build37_45975_20161107.txt.ma	https://pubmed.ncbi.nlm.nih.gov/28067908/	/QRISdata/Q6913/Uno_Traits/Binary_Traits/UC_01/SBayesRC/GCTB_v2.5.2/UC_01_SBayesRC.snpRes
BMD_01	bone mineral density	bone mineral density	Biomarker	Kim, 2018	Quantitative	Uno_Traits/Quantitative_Traits/	7.4M	EUR	394929	NA	NA	Yes	0.503	1271		NA	NA	NA	0.501	NA	0.501	TRUE	-0.714589	0.577375	0.49957	0.99999	0.99999	0.94851	0.99944	0.99944	0.99944	BMD_v3_SumStats_remove_outliers.ma	BMD_v3_SumStats_remove_outliers.ma.ma	https://journals.plos.org/plosone/article?id=10.1371/journal.pone.0200785	/QRISdata/Q6913/Uno_Traits/Quantitative_Traits/BMD_01/SBayesRC/GCTB_v2.5.2/BMD_01_SBayesRC.snpRes
BMI_02	body mass index	BMI	Physical measures	Yengo L, et al., 2018	Quantitative	Uno_Traits/Quantitative_Traits/	Hapmap3	EUR	781563	NA	NA	Yes	0.209	1021		NA	NA	NA	0.214	NA	0.214	TRUE	-0.142714	0.388292	0.20967	0.99999	0.99999	0.99139	0.99998	0.99998	0.99998	Meta-analysis_Locke_et_al+UKBiobank_2018_UPDATED.txt.gz	Meta-analysis_Locke_et_al+UKBiobank_2018_UPDATED.txt.ma	https://doi.org/10.1093/hmg/ddy271	/QRISdata/Q6913/Uno_Traits/Quantitative_Traits/BMI_02/SBayesRC/GCTB_v2.5.2/BMI_02_SBayesRC.snpRes
BV_01	Brain Volume	Brain Volume	Cognitive	Jansen et al., 2020	Quantitative	Uno_Traits/Quantitative_Traits/	7.4M	EUR	47316	NA	NA	Yes	0.333	19		NA	NA	NA	0.235	NA	0.235	TRUE	0.161187	0.277007	0.33697	0.99997	0.99997	0.97646	0.99994	0.99993	0.99992	meta_analysis_BV_Jansenetal_2020.sumstats.ma	meta_analysis_BV_Jansenetal_2020.sumstats.ma.ma	https://www.nature.com/articles/s41467-020-19378-5	/QRISdata/Q6913/Uno_Traits/Quantitative_Traits/BV_01/SBayesRC/GCTB_v2.5.2/BV_01_SBayesRC.snpRes
C3_01	complement component 3	Complement Component 3	Biomarker	Nis Borbye-Lorenzen et al., 2022	Quantitative	Uno_Traits/Quantitative_Traits/	7.4M	EUR	68717	NA	NA	No	0.06	13		NA	NA	NA	0.274	NA	0.274	TRUE	0.490712	0.16612	0.05934	0.99999	0.99999	0.97895	0.99736	0.99736	0.99736	ipsych2012_1kg_hrc_eur_m01_info0.8_c3_invnorm_fastgwa.fastGWA¬† ¬†	ipsych2012_1kg_hrc_eur_m01_info0.8_c3_invnorm_fastgwa.fastGWA.ma	https://www.medrxiv.org/content/10.1101/2022.11.09.22281216v1.	/QRISdata/Q6913/Uno_Traits/Quantitative_Traits/C3_01/SBayesRC/GCTB_v2.5.2/C3_01_SBayesRC.snpRes
C4_01	complement component 4	Complement Component 4	Biomarker	Nis Borbye-Lorenzen et al., 2022	Quantitative	Uno_Traits/Quantitative_Traits/	7.4M	EUR	68717	NA	NA	No	0.291	88		NA	NA	NA	0.483	NA	0.483	TRUE	-0.104982	0.613676	0.32859	0.99961	0.99961	0.94659	0.99958	0.99958	0.99957	ipsych2012_1kg_hrc_eur_m01_info0.8_c4_invnorm_fastgwa.fastGWA¬† ¬†	ipsych2012_1kg_hrc_eur_m01_info0.8_c4_invnorm_fastgwa.fastGWA.ma	https://www.medrxiv.org/content/10.1101/2022.11.09.22281216v1.	/QRISdata/Q6913/Uno_Traits/Quantitative_Traits/C4_01/SBayesRC/GCTB_v2.5.2/C4_01_SBayesRC.snpRes
EA_01	Education Attainment	Education Attainment	Cognitive	Okbay et al., 2022	Quantitative	Uno_Traits/Quantitative_Traits/	7.4M	EUR	766345	NA	NA	Yes	0.12	470		NA	NA	NA	0.119	NA	0.119	TRUE	0.150723	0.282608	0.12034	0.99999	0.99999	0.98314	0.99994	0.99993	0.99994	EA4_additive_excl_23andMe.txt.gz	GWAS_EA_excl23andMe.ma	https://www.nature.com/articles/s41588-022-01016-z#data-availability	/QRISdata/Q6913/Uno_Traits/Quantitative_Traits/EA_01/SBayesRC/GCTB_v2.5.2/EA_01_SBayesRC.snpRes
EosCnt_01	Eosinophil count	Eosinophil count	Biomarker	Jiang et al., 2019	Quantitative	Uno_Traits/Quantitative_Traits/	7.4M	EUR	441938	NA	NA	Yes	0.249	680		NA	NA	NA	0.249	NA	0.249	TRUE	-0.561222	0.431551	0.24608	0.99999	0.99999	0.98387	0.99975	0.99975	0.99975	30150.fastGWA.gz	Eosinophill_count.ma	https://www.nature.com/articles/s41588-019-0530-8	/QRISdata/Q6913/Uno_Traits/Quantitative_Traits/EosCnt_01/SBayesRC/GCTB_v2.5.2/EosCnt_01_SBayesRC.snpRes
FastingGlucose_01	Fasting glucose	Fasting glucose	Biomarker	Lagou et al., 2021	Quantitative	Uno_Traits/Quantitative_Traits/	Hapmap3	EUR	151188	NA	NA	No	0.163	67	Missing	NA	NA	NA	0.128	NA	0.128	TRUE	0.295137	0.141459	0.16615	0.99999	0.99999	0.98038	0.99999	0.99999	0.99999	fasting_glucose_LagouV_2021_NC_ukb20kAF1.ma	FG_combined_1000G_density_formatted_21-03-29.txt.ma	https://www.nature.com/articles/s41467-020-19366-9	/QRISdata/Q6913/Uno_Traits/Quantitative_Traits/FastingGlucose_01/SBayesRC/GCTB_v2.5.2/FastingGlucose_01_SBayesRC.snpRes
FEV1FEC_01	Forced expiratory volume in 1-second (FEV1)	FEV1	Biomarker	Jiang et al., 2019	Quantitative	Uno_Traits/Quantitative_Traits/	7.4M	EUR	415931	NA	NA	Yes	0.23	511		NA	NA	NA	0.229	NA	0.229	TRUE	0.235395	0.270657	0.23049	0.99998	0.99998	0.98123	0.9996	0.9996	0.99959	3063.fastGWA.gz	FEV1.ma	https://www.nature.com/articles/s41588-019-0530-8	/QRISdata/Q6913/Uno_Traits/Quantitative_Traits/FEV1FEC_01/SBayesRC/GCTB_v2.5.2/FEV1FEC_01_SBayesRC.snpRes
Height_03	Height	Height	Physical measures	Yengo, L., et al.¬†2022	Quantitative	Uno_Traits/Quantitative_Traits/	Hapmap3	EUR	1597374	NA	NA	Yes	0.518	5049		NA	NA	NA	0.516	NA	0.516	TRUE	2.73511	0.70924	0.58518	0.99996	0.99996	0.99195	0.99993	0.99992	0.99993	GIANT_HEIGHT_YENGO_2022_GWAS_SUMMARY_STATS_EUR	GIANT_HEIGHT_YENGO_2022_GWAS_SUMMARY_STATS_EUR.ma	https://doi.org/10.1038/s41586-022-05275-y	/QRISdata/Q6913/Uno_Traits/Quantitative_Traits/Height_03/SBayesRC/GCTB_v2.5.2/Height_03_SBayesRC.snpRes
HipCir_01	Hip circumference	Hip circumference	Physical measures	Christakoudi, et al (2021)	Quantitative	Uno_Traits/Quantitative_Traits/	7.4M	EUR	186825	NA	NA	No	0.167	76		NA	NA	NA	0.161	NA	0.161	TRUE	0.104815	0.231732	0.16761	0.99998	0.99998	0.98134	0.99995	0.99995	0.99994	GCST012229.tsv	GCST012229.tsv.ma	https://pubmed.ncbi.nlm.nih.gov/25673412/	/QRISdata/Q6913/Uno_Traits/Quantitative_Traits/HipCir_01/SBayesRC/GCTB_v2.5.2/HipCir_01_SBayesRC.snpRes
Insomnia_01	Sleeplessness / insomnia	Insomnia	Mental Health Disorder	Jiang et al., 2019	Quantitative	Uno_Traits/Quantitative_Traits/	7.4M	EUR	455744	NA	NA	Yes	0.071	50		NA	NA	NA	0.069	NA	0.069	TRUE	-0.00567414	0.110998	0.07165	1	1	0.98098	0.99996	0.99996	0.99993	1200.fastGWA.gz	1200.ma	https://pubmed.ncbi.nlm.nih.gov/34737426/	/QRISdata/Q6913/Uno_Traits/Quantitative_Traits/Insomnia_01/SBayesRC/GCTB_v2.5.2/Insomnia_01_SBayesRC.snpRes
Intelligence_01	Intelligence	Intelligence	Cognitive	Savage et al., 2018	Quantitative	Uno_Traits/Quantitative_Traits/	7.4M	EUR	269867	NA	NA	Yes	0.226	205		NA	NA	NA	0.212	NA	0.212	TRUE	-0.463899	0.314781	0.2274	0.99999	0.99999	0.98145	0.99995	0.99996	0.99996	SavageJansen_2018_intelligence_metaanalysis.txt	SavageJansen_2018_intelligence_metaanalysis.txt.ma	https://www.nature.com/articles/s41588-018-0152-6	/QRISdata/Q6913/Uno_Traits/Quantitative_Traits/Intelligence_01/SBayesRC/GCTB_v2.5.2/Intelligence_01_SBayesRC.snpRes
LymCnt_01	Lymphocyte count	Lymphocyte count	Biomarker	Jiang et al., 2019	Quantitative	Uno_Traits/Quantitative_Traits/	7.4M	EUR	441938	NA	NA	Yes	0.248	662		NA	NA	NA	0.247	NA	0.247	TRUE	0.0358477	0.414562	0.24735	0.99999	0.99999	0.97702	0.99989	0.99989	0.99984	30120.fastGWA.gz	30120.ma	https://www.nature.com/articles/s41588-019-0530-8	/QRISdata/Q6913/Uno_Traits/Quantitative_Traits/LymCnt_01/SBayesRC/GCTB_v2.5.2/LymCnt_01_SBayesRC.snpRes
mtCNT_01	mitochondria count	Mitochondria count	Biomarker	Longchamps et al., 2022	Quantitative	Uno_Traits/Quantitative_Traits/	7.4M	EUR	465809	NA	NA	Yes	0.055	115		NA	NA	NA	0.054	NA	0.054	TRUE	-0.164483	0.172978	0.05583	0.99999	0.99999	0.98408	0.99984	0.99985	0.99983	mtDNA_CN.ALLm2.bgen.stats	mtDNA_CN.ALLm2.bgen.stats.ma	https://pubmed.ncbi.nlm.nih.gov/34859289/	/QRISdata/Q6913/Uno_Traits/Quantitative_Traits/mtCNT_01/SBayesRC/GCTB_v2.5.2/mtCNT_01_SBayesRC.snpRes
NeuCnt_01	Neutrophil count	Neutrophil count	Biomarker	Jiang et al., 2019	Quantitative	Uno_Traits/Quantitative_Traits/	7.4M	EUR	441938	NA	NA	Yes	0.22	549		NA	NA	NA	0.218	NA	0.218	TRUE	0.567965	0.381431	0.21931	0.99999	0.99999	0.98428	0.99846	0.99846	0.99843	30140.fastGWA.gz	30140.ma	https://www.nature.com/articles/s41588-019-0530-8	/QRISdata/Q6913/Uno_Traits/Quantitative_Traits/NeuCnt_01/SBayesRC/GCTB_v2.5.2/NeuCnt_01_SBayesRC.snpRes
PLT_02	platelet count	platelet count	Biomarker	Jiang et al., 2019	Quantitative	Uno_Traits/Quantitative_Traits/	7.4M	EUR	442725	NA	NA	Yes	0.372	933		NA	NA	NA	0.369	NA	0.369	TRUE	0.722897	0.544095	0.37031	0.99998	0.99998	0.98126	0.99996	0.99996	0.99995	30080.fastGWA.gz	30080.ma	https://www.nature.com/articles/s41588-019-0530-8	/QRISdata/Q6913/Uno_Traits/Quantitative_Traits/PLT_02/SBayesRC/GCTB_v2.5.2/PLT_02_SBayesRC.snpRes
RandomGlucose_01	Random Glucose	Random Glucose	Biomarker	Qiao et al., 2023	Quantitative	Uno_Traits/Quantitative_Traits/	7.4M	EUR	367427	NA	NA	Yes	0.085	108		NA	NA	NA	0.083	NA	0.083	TRUE	0.0183199	0.144165	0.08857	1	1	0.98339	0.99801	0.99802	0.99801	Qiao_et_al_2023_mega-GWAS.txt	Qiao_et_al_2023_mega-GWAS.txt.ma	https://pubmed.ncbi.nlm.nih.gov/36707517/	/QRISdata/Q6913/Uno_Traits/Quantitative_Traits/RandomGlucose_01/SBayesRC/GCTB_v2.5.2/RandomGlucose_01_SBayesRC.snpRes
RBCCnt_01	Red blood cell (erythrocyte) count	Red blood cell count	Biomarker	Jiang et al., 2019	Quantitative	Uno_Traits/Quantitative_Traits/	7.4M	EUR	442728	NA	NA	Yes	0.29	759		NA	NA	NA	0.289	NA	0.289	TRUE	-0.17187	0.395175	0.28359	0.99997	0.99997	0.97517	0.99992	0.99992	0.99987	30010.fastGWA.gz	30010.ma	https://www.nature.com/articles/s41588-019-0530-8	/QRISdata/Q6913/Uno_Traits/Quantitative_Traits/RBCCnt_01/SBayesRC/GCTB_v2.5.2/RBCCnt_01_SBayesRC.snpRes
SBP_01	Systolic blood pressure, automated reading	Systolic blood pressure	Cardiac Disorder	Jiang et al., 2019	Quantitative	Uno_Traits/Quantitative_Traits/	7.4M	EUR	430025	NA	NA	Yes	0.183	413		NA	NA	NA	0.18	NA	0.18	TRUE	0.308329	0.292217	0.18558	0.99999	0.99999	0.98323	0.99997	0.99997	0.99996	4080.fastGWA.gz	Systolic_blood_pressure.ma	https://www.nature.com/articles/s41588-019-0530-8	/QRISdata/Q6913/Uno_Traits/Quantitative_Traits/SBP_01/SBayesRC/GCTB_v2.5.2/SBP_01_SBayesRC.snpRes
SleepMidpoint_01	Sleep midpoint (hours from previous midnight)	Sleep midpoint	Chronic conditions	Jones, et al (2019)	Quantitative	Uno_Traits/Quantitative_Traits/	7.4M	EUR	84810	NA	NA	Yes	0.101	1	Missing	NA	NA	NA	0.084	NA	0.084	TRUE	-0.000179242	0.103584	0.10165	0.99999	0.99999	0.97479	0.99994	0.99993	0.99995	accel_GWAS_all_BOLT.output_HRC.only_plus.metrics_maf0.001_hwep1em12_info0.3.txt	accel_GWAS_all_BOLT.output_HRC.only_plus.metrics_maf0.001_hwep1em12_info0.3.txt.ma	https://pubmed.ncbi.nlm.nih.gov/30952852/	/QRISdata/Q6913/Uno_Traits/Quantitative_Traits/SleepMidpoint_01/SBayesRC/GCTB_v2.5.2/SleepMidpoint_01_SBayesRC.snpRes
SlpDu_01	Sleep duration	Sleep duration	Chronic conditions	Jansen, et al (2019)	Quantitative	Uno_Traits/Quantitative_Traits/	7.4M	EUR	384317	NA	NA	Yes	0.077	48	Missing	NA	NA	NA	0.076	NA	0.076	TRUE	-0.0965788	0.170121	0.07734	0.99999	0.99999	0.98083	0.99996	0.99995	0.99996	Sleepdur_sumstats_Jansenetal.txt	Sleepdur_sumstats_Jansenetal_fixed.txt.ma	https://pubmed.ncbi.nlm.nih.gov/30804565/	/QRISdata/Q6913/Uno_Traits/Quantitative_Traits/SlpDu_01/SBayesRC/GCTB_v2.5.2/SlpDu_01_SBayesRC.snpRes
VitDBP_01	Vitamin D-binding protein measurement	Vitamin D-binding protein	Biomarker	Authors Albi√±ana et al., 2023	Quantitative	Uno_Traits/Quantitative_Traits/	7.4M	EUR	65589	NA	NA	No	0.558	98		NA	NA	NA	0.693	NA	0.693	TRUE	-0.39359	0.795852	0.54803	1	1	0.98617	0.99997	0.99997	0.99997	GCST90162563_buildGRCh37.tsv	GCST90162563_buildGRCh37.tsv.ma	https://www.nature.com/articles/s41467-023-36392-5	/QRISdata/Q6913/Uno_Traits/Quantitative_Traits/VitDBP_01/SBayesRC/GCTB_v2.5.2/VitDBP_01_SBayesRC.snpRes
UKB_PPP_2022_CXCL8	measurement of IL-8 in plasma	IL-8	Biomarker	Sun et al., 2023	Quantitative	Lot_Traits/UKB_PPP_2022/	7.4M	EUR	33451	NA	NA	Yes	0.212	21		NA	NA	NA	0.212	NA	0.212	TRUE	0.319343	0.223731	0.21841	0.99999	0.99999	0.97953	0.99996	0.99991	0.99995	CXCL8_P10145_OID21430_v1_Oncology	CXCL8_P10145_OID21430_v1_Oncology.ma	https://www.nature.com/articles/s41586-023-06592-6	/QRISdata/Q6913/Lot_Traits/UKB_PPP_2022/SBayesRC/GCTB_v2.5.2/CXCL8_P10145_OID21430_v1_Oncology_SBayesRC.snpRes
UKB_PPP_2022_ICAM1	measurement of sICAM-1 in plasma	sICAM-1	Biomarker	Sun et al., 2023	Quantitative	Lot_Traits/UKB_PPP_2022/	7.4M	EUR	33474	NA	NA	Yes	0.428	27		NA	NA	NA	0.428	NA	0.428	TRUE	0.149539	0.501928	0.38309	0.99998	0.99998	0.98318	0.93141	0.93141	0.93141	ICAM1_P05362_OID20411_v1_Cardiometabolic	ICAM1_P05362_OID20411_v1_Cardiometabolic.ma	https://www.nature.com/articles/s41586-023-06592-6	/QRISdata/Q6913/Lot_Traits/UKB_PPP_2022/SBayesRC/GCTB_v2.5.2/ICAM1_P05362_OID20411_v1_Cardiometabolic_SBayesRC.snpRes
UKB_PPP_2022_IFNG	measurement of IFN-y in plasma	IFN-y	Biomarker	Sun et al., 2023	Quantitative	Lot_Traits/UKB_PPP_2022/	7.4M	EUR	33084	NA	NA	Yes	0.107	5		NA	NA	NA	0.107	NA	0.107	TRUE	-0.0424132	0.107573	0.1076	0.99997	0.99997	0.97201	0.9999	0.9999	0.9999	IFNG_P01579_OID20495_v1_Inflammation	IFNG_P01579_OID20495_v1_Inflammation.ma	https://www.nature.com/articles/s41586-023-06592-6	/QRISdata/Q6913/Lot_Traits/UKB_PPP_2022/SBayesRC/GCTB_v2.5.2/IFNG_P01579_OID20495_v1_Inflammation_SBayesRC.snpRes
UKB_PPP_2022_IL10	measurement of IL-10 in plasma	IL-10	Biomarker	Sun et al., 2023	Quantitative	Lot_Traits/UKB_PPP_2022/	7.4M	EUR	33084	NA	NA	Yes	0.158	14		NA	NA	NA	0.158	NA	0.158	TRUE	-0.19474	0.215554	0.15898	0.99999	0.99999	0.97485	0.99994	0.99994	0.99994	IL10_P22301_OID20431_v1_Inflammation	IL10_P22301_OID20431_v1_Inflammation.ma	https://www.nature.com/articles/s41586-023-06592-6	/QRISdata/Q6913/Lot_Traits/UKB_PPP_2022/SBayesRC/GCTB_v2.5.2/IL10_P22301_OID20431_v1_Inflammation_SBayesRC.snpRes
UKB_PPP_2022_IL12B	measurement of IL-12p40 in plasma	IL-12p40	Biomarker	Sun et al., 2023	Quantitative	Lot_Traits/UKB_PPP_2022/	7.4M	EUR	34049	NA	NA	Yes	0.652	54		NA	NA	NA	0.652	NA	0.652	TRUE	1.86857	0.72599	0.67986	0.99999	0.99999	0.9829	0.99997	0.99997	0.99998	IL12B_P29460_OID20666_v1_Inflammation	IL12B_P29460_OID20666_v1_Inflammation.ma	https://www.nature.com/articles/s41586-023-06592-6	/QRISdata/Q6913/Lot_Traits/UKB_PPP_2022/SBayesRC/GCTB_v2.5.2/IL12B_P29460_OID20666_v1_Inflammation_SBayesRC.snpRes
UKB_PPP_2022_IL15	measurement of IL-15 in plasma	IL-15	Biomarker	Sun et al., 2023	Quantitative	Lot_Traits/UKB_PPP_2022/	7.4M	EUR	33657	NA	NA	Yes	0.318	43		NA	NA	NA	0.318	NA	0.318	TRUE	-0.408379	0.32158	0.31507	1	1	0.96923	0.99948	0.99948	0.99948	IL15_P40933_OID20562_v1_Inflammation	IL15_P40933_OID20562_v1_Inflammation.ma	https://www.nature.com/articles/s41586-023-06592-6	/QRISdata/Q6913/Lot_Traits/UKB_PPP_2022/SBayesRC/GCTB_v2.5.2/IL15_P40933_OID20562_v1_Inflammation_SBayesRC.snpRes
UKB_PPP_2022_IL1B	measurement of IL-1B in plasma	IL-1B	Biomarker	Sun et al., 2023	Quantitative	Lot_Traits/UKB_PPP_2022/	7.4M	EUR	32892	NA	NA	Yes	0.128	3		NA	NA	NA	0.128	NA	0.128	TRUE	0.179522	0.189035	0.12074	1	1	0.97789	0.99996	0.99996	0.99995	IL1B_P01584_OID20427_v1_Inflammation	IL1B_P01584_OID20427_v1_Inflammation.ma	https://www.nature.com/articles/s41586-023-06592-6	/QRISdata/Q6913/Lot_Traits/UKB_PPP_2022/SBayesRC/GCTB_v2.5.2/IL1B_P01584_OID20427_v1_Inflammation_SBayesRC.snpRes
UKB_PPP_2022_IL6	measurement of IL-6 in plasma	IL-6	Biomarker	Sun et al., 2023	Quantitative	Lot_Traits/UKB_PPP_2022/	7.4M	EUR	33533	NA	NA	Yes	0.195	5		NA	NA	NA	0.195	NA	0.195	TRUE	0.32973	0.204539	0.19316	1	1	0.97788	0.99995	0.99995	0.99996	IL6_P05231_OID21276_v1_Oncology	IL6_P05231_OID21276_v1_Oncology.ma	https://www.nature.com/articles/s41586-023-06592-6	/QRISdata/Q6913/Lot_Traits/UKB_PPP_2022/SBayesRC/GCTB_v2.5.2/IL6_P05231_OID21276_v1_Oncology_SBayesRC.snpRes
UKB_PPP_2022_TNF	measurement of TNF-alpha in plasma	TNF-alpha	Biomarker	Sun et al., 2023	Quantitative	Lot_Traits/UKB_PPP_2022/	7.4M	EUR	33043	NA	NA	Yes	0.158	8		NA	NA	NA	0.158	NA	0.158	TRUE	-0.34956	0.181953	0.1642	0.99999	0.99999	0.96808	0.9999	0.99989	0.9999	TNF_P01375_OID20074_v1_Cardiometabolic	TNF_P01375_OID20074_v1_Cardiometabolic.ma	https://www.nature.com/articles/s41586-023-06592-6	/QRISdata/Q6913/Lot_Traits/UKB_PPP_2022/SBayesRC/GCTB_v2.5.2/TNF_P01375_OID20074_v1_Cardiometabolic_SBayesRC.snpRes
UKB_PPP_2022_VCAM1	measurement of VCAM1 in plasma	VCAM1	Biomarker	Sun et al., 2023	Quantitative	Lot_Traits/UKB_PPP_2022/	7.4M	EUR	33742	NA	NA	Yes	0.392	30		NA	NA	NA	0.392	NA	0.392	TRUE	-0.25194	0.321775	0.39563	0.99998	0.99998	0.97069	0.99989	0.99989	0.99989	VCAM1_P19320_OID20396_v1_Cardiometabolic	VCAM1_P19320_OID20396_v1_Cardiometabolic.ma	https://www.nature.com/articles/s41586-023-06592-6	/QRISdata/Q6913/Lot_Traits/UKB_PPP_2022/SBayesRC/GCTB_v2.5.2/VCAM1_P19320_OID20396_v1_Cardiometabolic_SBayesRC.snpRes
UKB_FA_2022_met-d-DHA	concentration of met-d-DHA	DHA	Biomarker	Borges et al., 2022	Quantitative	Lot_Traits/UKB_Fatty_Acids/	7.4M	EUR	114999	NA	NA	Yes	0.201	52		NA	NA	NA	0.201	NA	0.201	TRUE	0.383369	0.30653	0.1764	0.99999	0.99999	0.97634	0.99988	0.99992	0.99992	met-d-DHA.vcf.gz	met-d-DHA.ma	https://bmcmedicine.biomedcentral.com/articles/10.1186/s12916-022-02399-w	/QRISdata/Q6913/Lot_Traits/UKB_Fatty_Acids/SBayesRC/GCTB_v2.5.2/met-d-DHA_SBayesRC.snpRes
UKB_FA_2022_met-d-DHA_pct	concentration of met-d-DHA_pct	DHA_pct	Biomarker	Borges et al., 2022	Quantitative	Lot_Traits/UKB_Fatty_Acids/	7.4M	EUR	114999	NA	NA	Yes	0.186	32		NA	NA	NA	0.186	NA	0.186	TRUE	0.0464077	0.274752	0.16457	0.99995	0.99995	0.97236	0.99991	0.9999	0.9999	met-d-DHA_pct.vcf.gz	met-d-DHA_pct.ma	https://bmcmedicine.biomedcentral.com/articles/10.1186/s12916-022-02399-w	/QRISdata/Q6913/Lot_Traits/UKB_Fatty_Acids/SBayesRC/GCTB_v2.5.2/met-d-DHA_pct_SBayesRC.snpRes
UKB_FA_2022_met-d-LA	concentration of met-d-LA	LA	Biomarker	Borges et al., 2022	Quantitative	Lot_Traits/UKB_Fatty_Acids/	7.4M	EUR	114999	NA	NA	Yes	0.174	79		NA	NA	NA	0.174	NA	0.174	TRUE	0.475087	0.287183	0.17374	0.99993	0.99993	0.97602	0.9969	0.9969	0.9969	met-d-LA.vcf.gz	met-d-LA.ma	https://bmcmedicine.biomedcentral.com/articles/10.1186/s12916-022-02399-w	/QRISdata/Q6913/Lot_Traits/UKB_Fatty_Acids/SBayesRC/GCTB_v2.5.2/met-d-LA_SBayesRC.snpRes
UKB_FA_2022_met-d-LA_pct	concentration of met-d-LA_pct	LA_pct	Biomarker	Borges et al., 2022	Quantitative	Lot_Traits/UKB_Fatty_Acids/	7.4M	EUR	114999	NA	NA	Yes	0.181	50		NA	NA	NA	0.181	NA	0.181	TRUE	0.191412	0.259856	0.17739	0.99999	0.99999	0.97968	0.99897	0.99897	0.99896	met-d-LA_pct.vcf.gz	met-d-LA_pct.ma	https://bmcmedicine.biomedcentral.com/articles/10.1186/s12916-022-02399-w	/QRISdata/Q6913/Lot_Traits/UKB_Fatty_Acids/SBayesRC/GCTB_v2.5.2/met-d-LA_pct_SBayesRC.snpRes
UKB_FA_2022_met-d-MUFA	concentration of met-d-MUFA	MUFA	Biomarker	Borges et al., 2022	Quantitative	Lot_Traits/UKB_Fatty_Acids/	7.4M	EUR	114999	NA	NA	Yes	0.221	91		NA	NA	NA	0.221	NA	0.221	TRUE	0.0272454	0.321098	0.22206	0.99999	0.99999	0.97861	0.99994	0.99996	0.99994	met-d-MUFA.vcf.gz	met-d-MUFA.ma	https://bmcmedicine.biomedcentral.com/articles/10.1186/s12916-022-02399-w	/QRISdata/Q6913/Lot_Traits/UKB_Fatty_Acids/SBayesRC/GCTB_v2.5.2/met-d-MUFA_SBayesRC.snpRes
UKB_FA_2022_met-d-MUFA_pct	concentration of met-d-MUFA_pct	MUFA_pct	Biomarker	Borges et al., 2022	Quantitative	Lot_Traits/UKB_Fatty_Acids/	7.4M	EUR	114999	NA	NA	Yes	0.273	80		NA	NA	NA	0.273	NA	0.273	TRUE	0.0349801	0.354299	0.26706	0.99998	0.99998	0.98351	0.99994	0.99994	0.99994	met-d-MUFA_pct.vcf.gz	met-d-MUFA_pct.ma	https://bmcmedicine.biomedcentral.com/articles/10.1186/s12916-022-02399-w	/QRISdata/Q6913/Lot_Traits/UKB_Fatty_Acids/SBayesRC/GCTB_v2.5.2/met-d-MUFA_pct_SBayesRC.snpRes
UKB_FA_2022_met-d-Omega_3	concentration of met-d-Omega_3	Omega_3	Biomarker	Borges et al., 2022	Quantitative	Lot_Traits/UKB_Fatty_Acids/	7.4M	EUR	114999	NA	NA	Yes	0.232	59		NA	NA	NA	0.232	NA	0.232	TRUE	-0.0451146	0.35604	0.20252	0.99999	0.99999	0.97742	0.99993	0.99996	0.99996	met-d-Omega_3.vcf.gz	met-d-Omega_3.ma	https://bmcmedicine.biomedcentral.com/articles/10.1186/s12916-022-02399-w	/QRISdata/Q6913/Lot_Traits/UKB_Fatty_Acids/SBayesRC/GCTB_v2.5.2/met-d-Omega_3_SBayesRC.snpRes
UKB_FA_2022_met-d-Omega_3_pct	concentration of met-d-Omega_3_pct	Omega_3_pct	Biomarker	Borges et al., 2022	Quantitative	Lot_Traits/UKB_Fatty_Acids/	7.4M	EUR	114999	NA	NA	Yes	0.206	38		NA	NA	NA	0.206	NA	0.206	TRUE	-0.231878	0.340573	0.16646	0.99648	0.99648	0.98361	0.99645	0.99645	0.99645	met-d-Omega_3_pct.vcf.gz	met-d-Omega_3_pct.ma	https://bmcmedicine.biomedcentral.com/articles/10.1186/s12916-022-02399-w	/QRISdata/Q6913/Lot_Traits/UKB_Fatty_Acids/SBayesRC/GCTB_v2.5.2/met-d-Omega_3_pct_SBayesRC.snpRes
UKB_FA_2022_met-d-Omega_6	concentration of met-d-Omega_6	Omega_6	Biomarker	Borges et al., 2022	Quantitative	Lot_Traits/UKB_Fatty_Acids/	7.4M	EUR	114999	NA	NA	Yes	0.181	38		NA	NA	NA	0.181	NA	0.181	TRUE	0.380143	0.299729	0.18211	0.99998	0.99998	0.98054	0.99713	0.99714	0.99712	met-d-Omega_6.vcf.gz	met-d-Omega_6.ma	https://bmcmedicine.biomedcentral.com/articles/10.1186/s12916-022-02399-w	/QRISdata/Q6913/Lot_Traits/UKB_Fatty_Acids/SBayesRC/GCTB_v2.5.2/met-d-Omega_6_SBayesRC.snpRes
UKB_FA_2022_met-d-Omega_6_by_Omega_3	concentration of met-d-Omega_6_by_Omega_3	Omega_6_by_Omega_3	Biomarker	Borges et al., 2022	Quantitative	Lot_Traits/UKB_Fatty_Acids/	7.4M	EUR	114999	NA	NA	Yes	0.206	86		NA	NA	NA	0.206	NA	0.206	TRUE	0.532913	0.338691	0.16983	0.99603	0.99603	0.98235	0.99598	0.996	0.996	met-d-Omega_6_by_Omega_3.vcf.gz	met-d-Omega_6_by_Omega_3.ma	https://bmcmedicine.biomedcentral.com/articles/10.1186/s12916-022-02399-w	/QRISdata/Q6913/Lot_Traits/UKB_Fatty_Acids/SBayesRC/GCTB_v2.5.2/met-d-Omega_6_by_Omega_3_SBayesRC.snpRes
UKB_FA_2022_met-d-Omega_6_pct	concentration of met-d-Omega_6_pct	Omega_6_pct	Biomarker	Borges et al., 2022	Quantitative	Lot_Traits/UKB_Fatty_Acids/	7.4M	EUR	114999	NA	NA	Yes	0.204	67		NA	NA	NA	0.204	NA	0.204	TRUE	0.00917266	0.282519	0.20701	0.99999	0.99999	0.97861	0.99993	0.99993	0.99993	met-d-Omega_6_pct.vcf.gz	met-d-Omega_6_pct.ma	https://bmcmedicine.biomedcentral.com/articles/10.1186/s12916-022-02399-w	/QRISdata/Q6913/Lot_Traits/UKB_Fatty_Acids/SBayesRC/GCTB_v2.5.2/met-d-Omega_6_pct_SBayesRC.snpRes
UKB_FA_2022_met-d-PUFA	concentration of met-d-PUFA	PUFA	Biomarker	Borges et al., 2022	Quantitative	Lot_Traits/UKB_Fatty_Acids/	7.4M	EUR	114999	NA	NA	Yes	0.206	68		NA	NA	NA	0.206	NA	0.206	TRUE	0.486334	0.322056	0.20571	0.99995	0.99995	0.98066	0.99808	0.99809	0.99809	met-d-PUFA.vcf.gz	met-d-PUFA.ma	https://bmcmedicine.biomedcentral.com/articles/10.1186/s12916-022-02399-w	/QRISdata/Q6913/Lot_Traits/UKB_Fatty_Acids/SBayesRC/GCTB_v2.5.2/met-d-PUFA_SBayesRC.snpRes
UKB_FA_2022_met-d-PUFA_by_MUFA	concentration of met-d-PUFA_by_MUFA	PUFA_by_MUFA	Biomarker	Borges et al., 2022	Quantitative	Lot_Traits/UKB_Fatty_Acids/	7.4M	EUR	114999	NA	NA	Yes	0.256	88		NA	NA	NA	0.256	NA	0.256	TRUE	-0.111437	0.329885	0.25278	0.99999	0.99999	0.98213	0.99995	0.99995	0.99995	met-d-PUFA_by_MUFA.vcf.gz	met-d-PUFA_by_MUFA.ma	https://bmcmedicine.biomedcentral.com/articles/10.1186/s12916-022-02399-w	/QRISdata/Q6913/Lot_Traits/UKB_Fatty_Acids/SBayesRC/GCTB_v2.5.2/met-d-PUFA_by_MUFA_SBayesRC.snpRes
UKB_FA_2022_met-d-PUFA_pct	concentration of met-d-PUFA_pct	PUFA_pct	Biomarker	Borges et al., 2022	Quantitative	Lot_Traits/UKB_Fatty_Acids/	7.4M	EUR	114999	NA	NA	Yes	0.203	59		NA	NA	NA	0.203	NA	0.203	TRUE	-0.198382	0.27944	0.20591	0.99999	0.99999	0.98145	0.99994	0.99994	0.99993	met-d-PUFA_pct.vcf.gz	met-d-PUFA_pct.ma	https://bmcmedicine.biomedcentral.com/articles/10.1186/s12916-022-02399-w	/QRISdata/Q6913/Lot_Traits/UKB_Fatty_Acids/SBayesRC/GCTB_v2.5.2/met-d-PUFA_pct_SBayesRC.snpRes
UKB_FA_2022_met-d-SFA	concentration of met-d-SFA	SFA	Biomarker	Borges et al., 2022	Quantitative	Lot_Traits/UKB_Fatty_Acids/	7.4M	EUR	114999	NA	NA	Yes	0.183	71		NA	NA	NA	0.183	NA	0.183	TRUE	0.0231738	0.281483	0.18657	0.99998	0.99998	0.97256	0.9999	0.99992	0.99991	met-d-SFA.vcf.gz	met-d-SFA.ma	https://bmcmedicine.biomedcentral.com/articles/10.1186/s12916-022-02399-w	/QRISdata/Q6913/Lot_Traits/UKB_Fatty_Acids/SBayesRC/GCTB_v2.5.2/met-d-SFA_SBayesRC.snpRes
UKB_FA_2022_met-d-SFA_pct	concentration of met-d-SFA_pct	SFA_pct	Biomarker	Borges et al., 2022	Quantitative	Lot_Traits/UKB_Fatty_Acids/	7.4M	EUR	114999	NA	NA	Yes	0.097	25		NA	NA	NA	0.097	NA	0.097	TRUE	0.490699	0.15197	0.09814	0.99998	0.99998	0.97779	0.99994	0.99994	0.99994	met-d-SFA_pct.vcf.gz	met-d-SFA_pct.ma	https://bmcmedicine.biomedcentral.com/articles/10.1186/s12916-022-02399-w	/QRISdata/Q6913/Lot_Traits/UKB_Fatty_Acids/SBayesRC/GCTB_v2.5.2/met-d-SFA_pct_SBayesRC.snpRes
UKB_35BM_2021_Alanine_aminotransferase	Alanine aminotransferase	Alanine aminotransferase	Biomarker	Sinnott-Armstrong et al., 2021	Quantitative	Lot_Traits/UKB_35BM_2021/	7.4M	EUR	363054	NA	NA	Yes	0.178	301	Missing	NA	NA	NA	0.178	NA	0.178	TRUE	-0.375697	0.306518	0.18063	0.99999	0.99999	0.97804	0.99882	0.99882	0.99882	Alanine_aminotransferase.imp	Alanine_aminotransferase.imp.ma	https://www.nature.com/articles/s41588-020-00757-z	/QRISdata/Q6913/Lot_Traits/UKB_35BM_2021/SBayesRC/GCTB_v2.5.2/Alanine_aminotransferase.imp_SBayesRC.snpRes
UKB_35BM_2021_Albumin	Albumin	Albumin	Biomarker	Sinnott-Armstrong et al., 2021	Quantitative	Lot_Traits/UKB_35BM_2021/	7.4M	EUR	331979	NA	NA	Yes	0.21	306	Missing	NA	NA	NA	0.21	NA	0.21	TRUE	0.796496	0.343711	0.21483	0.99999	0.99999	0.97673	0.99994	0.99995	0.99994	Albumin.imp	Albumin.imp.ma	https://www.nature.com/articles/s41588-020-00757-z	/QRISdata/Q6913/Lot_Traits/UKB_35BM_2021/SBayesRC/GCTB_v2.5.2/Albumin.imp_SBayesRC.snpRes
UKB_35BM_2021_Alkaline_phosphatase	Alkaline phosphatase	Alkaline phosphatase	Biomarker	Sinnott-Armstrong et al., 2021	Quantitative	Lot_Traits/UKB_35BM_2021/	7.4M	EUR	363228	NA	NA	Yes	0.379	533	Missing	NA	NA	NA	0.379	NA	0.379	TRUE	-1.30558	0.57093	0.38311	0.99903	0.99903	0.97789	0.92407	0.92407	0.92406	Alkaline_phosphatase.imp	Alkaline_phosphatase.imp.ma	https://www.nature.com/articles/s41588-020-00757-z	/QRISdata/Q6913/Lot_Traits/UKB_35BM_2021/SBayesRC/GCTB_v2.5.2/Alkaline_phosphatase.imp_SBayesRC.snpRes
UKB_35BM_2021_Apolipoprotein_A	Apolipoprotein A	Apolipoprotein A	Biomarker	Sinnott-Armstrong et al., 2021	Quantitative	Lot_Traits/UKB_35BM_2021/	7.4M	EUR	330515	NA	NA	Yes	0.323	353	Missing	NA	NA	NA	0.323	NA	0.323	TRUE	1.77805	0.458972	0.30628	0.99999	0.99999	0.98553	0.99899	0.99899	0.99899	Apolipoprotein_A.imp	Apolipoprotein_A.imp.ma	https://www.nature.com/articles/s41588-020-00757-z	/QRISdata/Q6913/Lot_Traits/UKB_35BM_2021/SBayesRC/GCTB_v2.5.2/Apolipoprotein_A.imp_SBayesRC.snpRes
UKB_35BM_2021_Apolipoprotein_B_adjstatins	Apolipoprotein B	Apolipoprotein B	Biomarker	Sinnott-Armstrong et al., 2021	Quantitative	Lot_Traits/UKB_35BM_2021/	7.4M	EUR	361372	NA	NA	Yes	0.392	425	Missing	NA	NA	NA	0.392	NA	0.392	TRUE	-0.210964	0.581257	0.36189	0.99893	0.99893	0.98906	0.99564	0.99564	0.99563	Apolipoprotein_B_adjstatins.imp	Apolipoprotein_B_adjstatins.imp.ma	https://www.nature.com/articles/s41588-020-00757-z	/QRISdata/Q6913/Lot_Traits/UKB_35BM_2021/SBayesRC/GCTB_v2.5.2/Apolipoprotein_B_adjstatins.imp_SBayesRC.snpRes
UKB_35BM_2021_Aspartate_aminotransferase	Aspartate aminotransferase	Aspartate aminotransferase	Biomarker	Sinnott-Armstrong et al., 2021	Quantitative	Lot_Traits/UKB_35BM_2021/	7.4M	EUR	361854	NA	NA	Yes	0.206	371	Missing	NA	NA	NA	0.206	NA	0.206	TRUE	-0.286295	0.346566	0.20671	0.99996	0.99996	0.97997	0.99629	0.99629	0.99628	Aspartate_aminotransferase.imp	Aspartate_aminotransferase.imp.ma	https://www.nature.com/articles/s41588-020-00757-z	/QRISdata/Q6913/Lot_Traits/UKB_35BM_2021/SBayesRC/GCTB_v2.5.2/Aspartate_aminotransferase.imp_SBayesRC.snpRes
UKB_35BM_2021_AST_ALT_ratio	AST to ALT ratio	AST to ALT ratio	Biomarker	Sinnott-Armstrong et al., 2021	Quantitative	Lot_Traits/UKB_35BM_2021/	7.4M	EUR	361764	NA	NA	Yes	0.2	309	Missing	NA	NA	NA	0.2	NA	0.2	TRUE	0.0977898	0.327343	0.2001	0.99998	0.99998	0.97962	0.99119	0.9912	0.99119	AST_ALT_ratio.imp	AST_ALT_ratio.imp.ma	https://www.nature.com/articles/s41588-020-00757-z	/QRISdata/Q6913/Lot_Traits/UKB_35BM_2021/SBayesRC/GCTB_v2.5.2/AST_ALT_ratio.imp_SBayesRC.snpRes
UKB_35BM_2021_C_reactive_protein	C-reactive protein	C-reactive protein	Biomarker	Sinnott-Armstrong et al., 2021	Quantitative	Lot_Traits/UKB_35BM_2021/	7.4M	EUR	363194	NA	NA	Yes	0.276	288	Missing	NA	NA	NA	0.276	NA	0.276	TRUE	-0.111754	0.440529	0.27129	0.99993	0.99993	0.98652	0.99989	0.99989	0.99989	C_reactive_protein.imp	C_reactive_protein.imp.ma	https://www.nature.com/articles/s41588-020-00757-z	/QRISdata/Q6913/Lot_Traits/UKB_35BM_2021/SBayesRC/GCTB_v2.5.2/C_reactive_protein.imp_SBayesRC.snpRes
UKB_35BM_2021_Calcium	Calcium	Calcium	Biomarker	Sinnott-Armstrong et al., 2021	Quantitative	Lot_Traits/UKB_35BM_2021/	7.4M	EUR	362443	NA	NA	Yes	0.198	283	Missing	NA	NA	NA	0.198	NA	0.198	TRUE	-0.349585	0.343144	0.19676	0.99997	0.99997	0.9803	0.9997	0.99969	0.99969	Calcium.imp	Calcium.imp.ma	https://www.nature.com/articles/s41588-020-00757-z	/QRISdata/Q6913/Lot_Traits/UKB_35BM_2021/SBayesRC/GCTB_v2.5.2/Calcium.imp_SBayesRC.snpRes
UKB_35BM_2021_Cholesterol_adjstatins	Cholesterol	Cholesterol	Biomarker	Sinnott-Armstrong et al., 2021	Quantitative	Lot_Traits/UKB_35BM_2021/	7.4M	EUR	332355	NA	NA	Yes	0.327	414	Missing	NA	NA	NA	0.327	NA	0.327	TRUE	1.13472	0.499715	0.3197	0.99898	0.99898	0.97367	0.99241	0.99241	0.99241	Cholesterol_adjstatins.imp	Cholesterol_adjstatins.imp.ma	https://www.nature.com/articles/s41588-020-00757-z	/QRISdata/Q6913/Lot_Traits/UKB_35BM_2021/SBayesRC/GCTB_v2.5.2/Cholesterol_adjstatins.imp_SBayesRC.snpRes
UKB_35BM_2021_Creatinine	Creatinine	Creatinine	Biomarker	Sinnott-Armstrong et al., 2021	Quantitative	Lot_Traits/UKB_35BM_2021/	7.4M	EUR	363070	NA	NA	Yes	0.289	533	Missing	NA	NA	NA	0.289	NA	0.289	TRUE	0.51125	0.407782	0.28845	0.99998	0.99998	0.97961	0.99942	0.99942	0.99941	Creatinine.imp	Creatinine.imp.ma	https://www.nature.com/articles/s41588-020-00757-z	/QRISdata/Q6913/Lot_Traits/UKB_35BM_2021/SBayesRC/GCTB_v2.5.2/Creatinine.imp_SBayesRC.snpRes
UKB_35BM_2021_Creatinine_in_urine	Creatinine in urine	Creatinine in urine	Biomarker	Sinnott-Armstrong et al., 2021	Quantitative	Lot_Traits/UKB_35BM_2021/	7.4M	EUR	352922	NA	NA	Yes	0.082	30	Missing	NA	NA	NA	0.082	NA	0.082	TRUE	0.0767182	0.147645	0.08349	0.99999	0.99999	0.98059	0.99995	0.99994	0.99995	Creatinine_in_urine.imp	Creatinine_in_urine.imp.ma	https://www.nature.com/articles/s41588-020-00757-z	/QRISdata/Q6913/Lot_Traits/UKB_35BM_2021/SBayesRC/GCTB_v2.5.2/Creatinine_in_urine.imp_SBayesRC.snpRes
UKB_35BM_2021_Cystatin_C	Cystatin C	Cystatin C	Biomarker	Sinnott-Armstrong et al., 2021	Quantitative	Lot_Traits/UKB_35BM_2021/	7.4M	EUR	363090	NA	NA	Yes	0.359	463	Missing	NA	NA	NA	0.359	NA	0.359	TRUE	0.904391	0.526782	0.32986	0.99999	0.99999	0.98388	0.99997	0.99997	0.99995	Cystatin_C.imp	Cystatin_C.imp.ma	https://www.nature.com/articles/s41588-020-00757-z	/QRISdata/Q6913/Lot_Traits/UKB_35BM_2021/SBayesRC/GCTB_v2.5.2/Cystatin_C.imp_SBayesRC.snpRes
UKB_35BM_2021_Direct_bilirubin	Direct bilirubin	Direct bilirubin	Biomarker	Sinnott-Armstrong et al., 2021	Quantitative	Lot_Traits/UKB_35BM_2021/	7.4M	EUR	308695	NA	NA	Yes	0.345	203	Missing	NA	NA	NA	0.345	NA	0.345	TRUE	0.584475	0.658757	0.30944	1	1	0.77558	0.99925	0.99925	0.99925	Direct_bilirubin.imp	Direct_bilirubin.imp.ma	https://www.nature.com/articles/s41588-020-00757-z	/QRISdata/Q6913/Lot_Traits/UKB_35BM_2021/SBayesRC/GCTB_v2.5.2/Direct_bilirubin.imp_SBayesRC.snpRes
UKB_35BM_2021_eGFR	eGFR	eGFR	Biomarker	Sinnott-Armstrong et al., 2021	Quantitative	Lot_Traits/UKB_35BM_2021/	7.4M	EUR	363070	NA	NA	Yes	0.276	510	Missing	NA	NA	NA	0.276	NA	0.276	TRUE	-0.444214	0.396848	0.27688	0.99998	0.99998	0.97455	0.99935	0.99935	0.99934	eGFR.imp	eGFR.imp.ma	https://www.nature.com/articles/s41588-020-00757-z	/QRISdata/Q6913/Lot_Traits/UKB_35BM_2021/SBayesRC/GCTB_v2.5.2/eGFR.imp_SBayesRC.snpRes
UKB_35BM_2021_Gamma_glutamyltransferase	Gamma glutamyltransferase	Gamma glutamyltransferase	Biomarker	Sinnott-Armstrong et al., 2021	Quantitative	Lot_Traits/UKB_35BM_2021/	7.4M	EUR	363026	NA	NA	Yes	0.315	419	Missing	NA	NA	NA	0.315	NA	0.315	TRUE	1.01358	0.488073	0.32632	0.99878	0.99878	0.98626	0.99717	0.99718	0.99717	Gamma_glutamyltransferase.imp	Gamma_glutamyltransferase.imp.ma	https://www.nature.com/articles/s41588-020-00757-z	/QRISdata/Q6913/Lot_Traits/UKB_35BM_2021/SBayesRC/GCTB_v2.5.2/Gamma_glutamyltransferase.imp_SBayesRC.snpRes
UKB_35BM_2021_Glucose	Glucose	Glucose	Biomarker	Sinnott-Armstrong et al., 2021	Quantitative	Lot_Traits/UKB_35BM_2021/	7.4M	EUR	332079	NA	NA	Yes	0.122	137	Missing	NA	NA	NA	0.122	NA	0.122	TRUE	-0.0455317	0.260842	0.12692	0.99999	0.99999	0.98517	0.99818	0.99818	0.99818	Glucose.imp	Glucose.imp.ma	https://www.nature.com/articles/s41588-020-00757-z	/QRISdata/Q6913/Lot_Traits/UKB_35BM_2021/SBayesRC/GCTB_v2.5.2/Glucose.imp_SBayesRC.snpRes
UKB_35BM_2021_Glycated_haemoglobin_HbA1c	HbA1c	HbA1c	Biomarker	Sinnott-Armstrong et al., 2021	Quantitative	Lot_Traits/UKB_35BM_2021/	7.4M	EUR	345814	NA	NA	Yes	0.321	468	Missing	NA	NA	NA	0.321	NA	0.321	TRUE	-0.374432	0.460897	0.32482	0.99998	0.99998	0.98269	0.99713	0.99714	0.99712	Glycated_haemoglobin_HbA1c.imp	Glycated_haemoglobin_HbA1c.imp.ma	https://www.nature.com/articles/s41588-020-00757-z	/QRISdata/Q6913/Lot_Traits/UKB_35BM_2021/SBayesRC/GCTB_v2.5.2/Glycated_haemoglobin_HbA1c.imp_SBayesRC.snpRes
UKB_35BM_2021_HDL_cholesterol	HDL cholesterol	HDL cholesterol	Biomarker	Sinnott-Armstrong et al., 2021	Quantitative	Lot_Traits/UKB_35BM_2021/	7.4M	EUR	332323	NA	NA	Yes	0.379	390	Missing	NA	NA	NA	0.379	NA	0.379	TRUE	1.88741	0.505366	0.3576	1	1	0.98492	0.99977	0.99977	0.99976	HDL_cholesterol.imp	HDL_cholesterol.imp.ma	https://www.nature.com/articles/s41588-020-00757-z	/QRISdata/Q6913/Lot_Traits/UKB_35BM_2021/SBayesRC/GCTB_v2.5.2/HDL_cholesterol.imp_SBayesRC.snpRes
UKB_35BM_2021_IGF_1	IGF-1	IGF-1	Biomarker	Sinnott-Armstrong et al., 2021	Quantitative	Lot_Traits/UKB_35BM_2021/	7.4M	EUR	361107	NA	NA	Yes	0.322	586	Missing	NA	NA	NA	0.322	NA	0.322	TRUE	-0.0959798	0.443338	0.32781	0.9992	0.9992	0.98108	0.9991	0.9991	0.99906	IGF_1.imp	IGF_1.imp.ma	https://www.nature.com/articles/s41588-020-00757-z	/QRISdata/Q6913/Lot_Traits/UKB_35BM_2021/SBayesRC/GCTB_v2.5.2/IGF_1.imp_SBayesRC.snpRes
UKB_35BM_2021_LDL_direct_adjstatins	LDL cholesterol	LDL cholesterol	Biomarker	Sinnott-Armstrong et al., 2021	Quantitative	Lot_Traits/UKB_35BM_2021/	7.4M	EUR	362516	NA	NA	Yes	0.341	391	Missing	NA	NA	NA	0.341	NA	0.341	TRUE	0.533118	0.534145	0.32648	0.99895	0.99895	0.97288	0.99209	0.99209	0.99209	LDL_direct_adjstatins.imp	LDL_direct_adjstatins.imp.ma	https://www.nature.com/articles/s41588-020-00757-z	/QRISdata/Q6913/Lot_Traits/UKB_35BM_2021/SBayesRC/GCTB_v2.5.2/LDL_direct_adjstatins.imp_SBayesRC.snpRes
UKB_35BM_2021_Lipoprotein_A	Lipoprotein A	Lipoprotein A	Biomarker	Sinnott-Armstrong et al., 2021	Quantitative	Lot_Traits/UKB_35BM_2021/	7.4M	EUR	290497	NA	NA	Yes	0.479	358	Missing	NA	NA	NA	0.479	NA	0.479	TRUE	0.602576	0.737496	0.47104	1	1	0.99233	0.99999	0.99999	0.99999	Lipoprotein_A.imp	Lipoprotein_A.imp.ma	https://www.nature.com/articles/s41588-020-00757-z	/QRISdata/Q6913/Lot_Traits/UKB_35BM_2021/SBayesRC/GCTB_v2.5.2/Lipoprotein_A.imp_SBayesRC.snpRes
UKB_35BM_2021_Non_albumin_protein	Non-albumin protein	Non-albumin protein	Biomarker	Sinnott-Armstrong et al., 2021	Quantitative	Lot_Traits/UKB_35BM_2021/	7.4M	EUR	331979	NA	NA	Yes	0.282	470	Missing	NA	NA	NA	0.282	NA	0.282	TRUE	-0.0731793	0.425544	0.28794	0.99999	0.99999	0.96348	0.99968	0.99969	0.99968	Non_albumin_protein.imp	Non_albumin_protein.imp.ma	https://www.nature.com/articles/s41588-020-00757-z	/QRISdata/Q6913/Lot_Traits/UKB_35BM_2021/SBayesRC/GCTB_v2.5.2/Non_albumin_protein.imp_SBayesRC.snpRes
UKB_35BM_2021_Phosphate	Phosphate	Phosphate	Biomarker	Sinnott-Armstrong et al., 2021	Quantitative	Lot_Traits/UKB_35BM_2021/	7.4M	EUR	331826	NA	NA	Yes	0.189	244	Missing	NA	NA	NA	0.189	NA	0.189	TRUE	0.141853	0.324682	0.18798	0.99995	0.99995	0.98464	0.99992	0.99993	0.99992	Phosphate.imp	Phosphate.imp.ma	https://www.nature.com/articles/s41588-020-00757-z	/QRISdata/Q6913/Lot_Traits/UKB_35BM_2021/SBayesRC/GCTB_v2.5.2/Phosphate.imp_SBayesRC.snpRes
UKB_35BM_2021_Potassium_in_urine	Potassium in urine	Potassium in urine	Biomarker	Sinnott-Armstrong et al., 2021	Quantitative	Lot_Traits/UKB_35BM_2021/	7.4M	EUR	352180	NA	NA	Yes	0.051	9	Missing	NA	NA	NA	0.051	NA	0.051	TRUE	0.0957887	0.0990532	0.0513	0.99999	0.99999	0.97973	0.99995	0.99994	0.99994	Potassium_in_urine.imp	Potassium_in_urine.imp.ma	https://www.nature.com/articles/s41588-020-00757-z	/QRISdata/Q6913/Lot_Traits/UKB_35BM_2021/SBayesRC/GCTB_v2.5.2/Potassium_in_urine.imp_SBayesRC.snpRes
UKB_35BM_2021_SHBG	SHBG	SHBG	Biomarker	Sinnott-Armstrong et al., 2021	Quantitative	Lot_Traits/UKB_35BM_2021/	7.4M	EUR	329122	NA	NA	Yes	0.346	391	Missing	NA	NA	NA	0.346	NA	0.346	TRUE	0.715385	0.513513	0.34567	0.99999	0.99999	0.98376	0.99993	0.99994	0.99993	SHBG.imp	SHBG.imp.ma	https://www.nature.com/articles/s41588-020-00757-z	/QRISdata/Q6913/Lot_Traits/UKB_35BM_2021/SBayesRC/GCTB_v2.5.2/SHBG.imp_SBayesRC.snpRes
UKB_35BM_2021_Sodium_in_urine	Sodium in urine	Sodium in urine	Biomarker	Sinnott-Armstrong et al., 2021	Quantitative	Lot_Traits/UKB_35BM_2021/	7.4M	EUR	352164	NA	NA	Yes	0.085	33	Missing	NA	NA	NA	0.085	NA	0.085	TRUE	-0.0670814	0.152334	0.08624	0.99999	0.99999	0.98065	0.99996	0.99995	0.99996	Sodium_in_urine.imp	Sodium_in_urine.imp.ma	https://www.nature.com/articles/s41588-020-00757-z	/QRISdata/Q6913/Lot_Traits/UKB_35BM_2021/SBayesRC/GCTB_v2.5.2/Sodium_in_urine.imp_SBayesRC.snpRes
UKB_35BM_2021_Testosterone	Testosterone	Testosterone	Biomarker	Sinnott-Armstrong et al., 2021	Quantitative	Lot_Traits/UKB_35BM_2021/	7.4M	EUR	329274	NA	NA	Yes	0.105	120	Missing	NA	NA	NA	0.105	NA	0.105	TRUE	0.246855	0.221144	0.10579	0.99997	0.99997	0.98075	0.99988	0.99987	0.99987	Testosterone.imp	Testosterone.imp.ma	https://www.nature.com/articles/s41588-020-00757-z	/QRISdata/Q6913/Lot_Traits/UKB_35BM_2021/SBayesRC/GCTB_v2.5.2/Testosterone.imp_SBayesRC.snpRes
UKB_35BM_2021_Total_bilirubin	Total bilirubin	Total bilirubin	Biomarker	Sinnott-Armstrong et al., 2021	Quantitative	Lot_Traits/UKB_35BM_2021/	7.4M	EUR	361681	NA	NA	Yes	0.459	230	Missing	NA	NA	NA	0.459	NA	0.459	TRUE	0.684027	0.78308	0.4322	0.99998	0.99998	0.88543	0.99963	0.99963	0.99963	Total_bilirubin.imp	Total_bilirubin.imp.ma	https://www.nature.com/articles/s41588-020-00757-z	/QRISdata/Q6913/Lot_Traits/UKB_35BM_2021/SBayesRC/GCTB_v2.5.2/Total_bilirubin.imp_SBayesRC.snpRes
UKB_35BM_2021_Total_protein	Total protein	Total protein	Biomarker	Sinnott-Armstrong et al., 2021	Quantitative	Lot_Traits/UKB_35BM_2021/	7.4M	EUR	331979	NA	NA	Yes	0.245	386	Missing	NA	NA	NA	0.245	NA	0.245	TRUE	0.199109	0.382974	0.25041	0.99998	0.99998	0.97442	0.99974	0.99975	0.99974	Total_protein.imp	Total_protein.imp.ma	https://www.nature.com/articles/s41588-020-00757-z	/QRISdata/Q6913/Lot_Traits/UKB_35BM_2021/SBayesRC/GCTB_v2.5.2/Total_protein.imp_SBayesRC.snpRes
UKB_35BM_2021_Triglycerides	Triglycerides	Triglycerides	Biomarker	Sinnott-Armstrong et al., 2021	Quantitative	Lot_Traits/UKB_35BM_2021/	7.4M	EUR	362907	NA	NA	Yes	0.286	339	Missing	NA	NA	NA	0.286	NA	0.286	TRUE	-1.08877	0.429855	0.27493	0.99998	0.99998	0.98214	0.99937	0.99937	0.99937	Triglycerides.imp	Triglycerides.imp.ma	https://www.nature.com/articles/s41588-020-00757-z	/QRISdata/Q6913/Lot_Traits/UKB_35BM_2021/SBayesRC/GCTB_v2.5.2/Triglycerides.imp_SBayesRC.snpRes
UKB_35BM_2021_Urate	Urate	Urate	Biomarker	Sinnott-Armstrong et al., 2021	Quantitative	Lot_Traits/UKB_35BM_2021/	7.4M	EUR	362754	NA	NA	Yes	0.299	339	Missing	NA	NA	NA	0.299	NA	0.299	TRUE	0.111631	0.44495	0.26424	0.99998	0.99998	0.98339	0.99995	0.99995	0.99991	Urate.imp	Urate.imp.ma	https://www.nature.com/articles/s41588-020-00757-z	/QRISdata/Q6913/Lot_Traits/UKB_35BM_2021/SBayesRC/GCTB_v2.5.2/Urate.imp_SBayesRC.snpRes
UKB_35BM_2021_Urea	Urea	Urea	Biomarker	Sinnott-Armstrong et al., 2021	Quantitative	Lot_Traits/UKB_35BM_2021/	7.4M	EUR	362973	NA	NA	Yes	0.164	222	Missing	NA	NA	NA	0.164	NA	0.164	TRUE	-0.137865	0.284012	0.16566	0.99999	0.99999	0.98283	0.99929	0.99935	0.99935	Urea.imp	Urea.imp.ma	https://www.nature.com/articles/s41588-020-00757-z	/QRISdata/Q6913/Lot_Traits/UKB_35BM_2021/SBayesRC/GCTB_v2.5.2/Urea.imp_SBayesRC.snpRes
UKB_35BM_2021_Vitamin_D	Vitamin D	Vitamin D	Biomarker	Sinnott-Armstrong et al., 2021	Quantitative	Lot_Traits/UKB_35BM_2021/	7.4M	EUR	346130	NA	NA	Yes	0.146	94	Missing	NA	NA	NA	0.146	NA	0.146	TRUE	-0.192894	0.277669	0.14175	0.99999	0.99999	0.98416	0.99956	0.99956	0.99956	Vitamin_D.imp	Vitamin_D.imp.ma	https://www.nature.com/articles/s41588-020-00757-z	/QRISdata/Q6913/Lot_Traits/UKB_35BM_2021/SBayesRC/GCTB_v2.5.2/Vitamin_D.imp_SBayesRC.snpRes
Traits excluded
UKB_PPP_2022_IL12A_IL12B	measurement of IL-12p70 in plasma	IL-12p70	Biomarker	Sun et al., 2023	Quantitative	Lot_Traits/UKB_PPP_2022/	7.4M	EUR	33533	NA	NA	Yes	0.617	50		NA	NA	NA	0.617	NA	0.617	FALSE	1.80724	0.70426	0.61278	1	1	0.98402	0.99995	0.99997	0.99997	IL12A_IL12B_P29459_P29460_OID21327_v1_Oncology	IL12A_IL12B_P29459_P29460_OID21327_v1_Oncology.ma	https://www.nature.com/articles/s41586-023-06592-6	/QRISdata/Q6913/Lot_Traits/UKB_PPP_2022/SBayesRC/GCTB_v2.5.2/IL12A_IL12B_P29459_P29460_OID21327_v1_Oncology_SBayesRC.snpRes
UKB_PPP_2022_IL2	measurement of IL-2 in plasma	IL-2	Biomarker	Sun et al., 2023	Quantitative	Lot_Traits/UKB_PPP_2022/	7.4M	EUR	33084	NA	NA	Yes	0.017	1		NA	NA	NA	0.017	NA	0.017	FALSE	0.0247108	0.0147286	0.01746	1	1	0.97036	0.99994	0.99994	0.99994	IL2_P60568_OID20419_v1_Inflammation	IL2_P60568_OID20419_v1_Inflammation.ma	https://www.nature.com/articles/s41586-023-06592-6	/QRISdata/Q6913/Lot_Traits/UKB_PPP_2022/SBayesRC/GCTB_v2.5.2/IL2_P60568_OID20419_v1_Inflammation_SBayesRC.snpRes
UKB_PPP_2022_IL4	measurement of IL-4 in plasma	IL-4	Biomarker	Sun et al., 2023	Quantitative	Lot_Traits/UKB_PPP_2022/	7.4M	EUR	33084	NA	NA	Yes	0.026	1		NA	NA	NA	0.026	NA	0.026	FALSE	0.0393112	0.0204882	0.02624	0.99999	0.99999	0.97105	0.99994	0.99994	0.99994	IL4_P05112_OID20426_v1_Inflammation	IL4_P05112_OID20426_v1_Inflammation.ma	https://www.nature.com/articles/s41586-023-06592-6	/QRISdata/Q6913/Lot_Traits/UKB_PPP_2022/SBayesRC/GCTB_v2.5.2/IL4_P05112_OID20426_v1_Inflammation_SBayesRC.snpRes
UKB_PPP_2022_IL5	measurement of IL-5 in plasma	IL-5	Biomarker	Sun et al., 2023	Quantitative	Lot_Traits/UKB_PPP_2022/	7.4M	EUR	33084	NA	NA	Yes	0.054	2		NA	NA	NA	0.054	NA	0.054	FALSE	0.0333216	0.0423115	0.05471	0.99999	0.99999	0.97246	0.99991	0.99992	0.99993	IL5_P05113_OID20472_v1_Inflammation	IL5_P05113_OID20472_v1_Inflammation.ma	https://www.nature.com/articles/s41586-023-06592-6	/QRISdata/Q6913/Lot_Traits/UKB_PPP_2022/SBayesRC/GCTB_v2.5.2/IL5_P05113_OID20472_v1_Inflammation_SBayesRC.snpRes
UKB_35BM_2021_Microalbumin_in_urine	Microalbumin in urine	Microalbumin in urine	Biomarker	Sinnott-Armstrong et al., 2021	Quantitative	Lot_Traits/UKB_35BM_2021/	7.4M	EUR	110743	NA	NA	Yes	0.038	3	Missing	NA	NA	NA	0.038	NA	0.038	FALSE	-0.0543722	0.0617378	0.03827	0.99999	0.99999	0.97747	0.99995	0.99995	0.99994	Microalbumin_in_urine.imp	Microalbumin_in_urine.imp.ma	https://www.nature.com/articles/s41588-020-00757-z	/QRISdata/Q6913/Lot_Traits/UKB_35BM_2021/SBayesRC/GCTB_v2.5.2/Microalbumin_in_urine.imp_SBayesRC.snpRes
LRA_01	Low relative amplitude	Low relative amplitude	Chronic conditions	Ferguson et al (2018)	Binary	Uno_Traits/Binary_Traits/	7.4M	EUR	74137	2700	68300	Yes	0.011	1	Missing	0.0364	NA	NA	0.011	NA	0.011	FALSE	0.229342	0.0728565	0.01115	0.99999	0.99999	0.97056	0.99993	0.99994	0.99995	RAgroup_full_sample.assoc.logistic	RAgroup_full_sample.assoc.logistic.ma	https://pubmed.ncbi.nlm.nih.gov/30120083/	/QRISdata/Q6913/Uno_Traits/Binary_Traits/LRA_01/SBayesRC/GCTB_v2.5.2/LRA_01_SBayesRC.snpRes
CNT_02	Chronotype (higher score = morningness)	Chronotype	Chronic conditions	Jones et al., 2019	Binary	Uno_Traits/Binary_Traits/	7.4M	EUR	403195	252287	150908	Yes	0.14	201		0.6257	NA	NA	0.14	NA	0.14	FALSE	-0.698084	0.319223	0.14071	0.99999	0.99999	0.98121	0.99997	0.99996	0.99996	chronotype_raw_BOLT.output_HRC.only_plus.metrics_maf0.001_hwep1em12_info0.3.txt	chronotype_raw_BOLT.output_HRC.only_plus.metrics_maf0.001_hwep1em12_info0.3.txt.ma	https://www.nature.com/articles/s41467-018-08259-7	/QRISdata/Q6913/Uno_Traits/Binary_Traits/CNT_02/SBayesRC/GCTB_v2.5.2/CNT_02_SBayesRC.snpRes
FastingInsulin_01	fasting blood insulin measurement	Fasting Insulin	Biomarker	Dupuis J et al, 2010	Quantitative	Uno_Traits/Quantitative_Traits/	Hapmap3	EUR	38238	NA	NA	No	0.032	0	Missing	NA	NA	NA	0.014	NA	0.014	FALSE	0.0428314	0.0227173	0.0318	0.99999	0.99999	0.98924	0.99999	0.99998	0.99998	MAGIC_ln_FastingInsulin.txt	MAGIC_ln_FastingInsulin.txt.ma	https://pubmed.ncbi.nlm.nih.gov/20081858/	/QRISdata/Q6913/Uno_Traits/Quantitative_Traits/FastingInsulin_01/SBayesRC/GCTB_v2.5.2/FastingInsulin_01_SBayesRC.snpRes
HOMAIR_01	Homeostasis model assessment of insulin resistance	Insulin resistance	Biomarker	Dupuis J et al, 2010	Quantitative	Uno_Traits/Quantitative_Traits/	Hapmap3	EUR	37037	NA	NA	No	0.014	0	Missing	NA	NA	NA	0.021	NA	0.021	FALSE	0.0339955	0.0119837	0.0139	1	1	0.99137	1	0.99999	0.99999	MAGIC_ln_HOMA-IR.txt	MAGIC_ln_HOMA-IR.txt.ma	https://pubmed.ncbi.nlm.nih.gov/20081858/	/QRISdata/Q6913/Uno_Traits/Quantitative_Traits/HOMAIR_01/SBayesRC/GCTB_v2.5.2/HOMAIR_01_SBayesRC.snpRes
Parkinsons_01	Parkinson's disease	Parkinson's disease	Neurodegenerative Disease	Chang et al., 2017	Binary	Uno_Traits/Binary_Traits/	7.4M	EUR	308518	6476	302042	No	0.023	24		0.021	WHO	0.02	0.187	0.003	0.122	FALSE	0.00127148	0.556963	0.02286	1	1	0.97533	0.99993	0.99993	0.99993	Parkinsons_disease_Chang_2017_NG.ma	Parkinsons_disease_Chang_2017_NG.ma	https://pubmed.ncbi.nlm.nih.gov/28892059/	/QRISdata/Q6913/Uno_Traits/Binary_Traits/Parkinsons_01/SBayesRC/GCTB_v2.5.2/Parkinsons_01_SBayesRC.snpRes
Vitiligo_01	Vitiligo	Vitiligo	Autoimmune Disease	Jin et al.m 2016	Binary	Uno_Traits/Binary_Traits/	7.4M	EUR	44266	4680	39586	No	0.298	57		0.1057	WHO	0.02	0.577	0.005	0.417	FALSE	1.41847	1.51358	0.31362	0.99998	0.99998	0.975	0.9999	0.99991	0.99989	Vitiligo_Jin_2016_NG.ma	Vitiligo_Jin_2016_NG.ma	https://pubmed.ncbi.nlm.nih.gov/27723757/	/QRISdata/Q6913/Uno_Traits/Binary_Traits/Vitiligo_01/SBayesRC/GCTB_v2.5.2/Vitiligo_01_SBayesRC.snpRes
PUD_01	peptic ulcer disease	Peptic Ulcer Disease	Gastrointestinal Disorder	Wu et al., 2021	Binary	Uno_Traits/Binary_Traits/	7.4M	EUR	456414	16666	439661	Yes	0.007	4		0.0365	Wu et al., 2023	0.037	0.035	0.05	0.038	FALSE	0.205269	0.160459	0.00705	0.99999	0.99999	0.97585	0.9968	0.9968	0.9968	2_PUD.ma	2_PUD.ma	https://pubmed.ncbi.nlm.nih.gov/33608531/	/QRISdata/Q6913/Uno_Traits/Binary_Traits/PUD_01/SBayesRC/GCTB_v2.5.2/PUD_01_SBayesRC.snpRes
IBS_01	irritable bowel syndrome	irritable bowel syndrome	Gastrointestinal Disorder	Wu et al., 2021	Binary	Uno_Traits/Binary_Traits/	7.4M	EUR	456414	29524	426803	Yes	0.011	0		0.0647	CDC	0.1	0.043	0.05	0.035	FALSE	0.043505	0.177303	0.01149	0.99999	0.99999	0.97631	0.99995	0.99995	0.99995	4_IBS.ma	4_IBS.ma	https://pubmed.ncbi.nlm.nih.gov/33608531/	/QRISdata/Q6913/Uno_Traits/Binary_Traits/IBS_01/SBayesRC/GCTB_v2.5.2/IBS_01_SBayesRC.snpRes
Stroke_01	Stroke	Stroke	Cardiac Disorder	Mishra, et al., 2022	Binary	Uno_Traits/Binary_Traits/	7.4M	EUR	1308460	73652	1234808	Yes	0.005	22		0.0563	Cardiovascular reports	0.25	0.034	0.25	0.034	FALSE	-0.963886	0.185578	0.00543	0.99999	0.99999	0.97909	0.99676	0.99676	0.99677	GCST90104539_buildGRCh37.tsv	GCST90104539_buildGRCh37.tsv.ma	https://pubmed.ncbi.nlm.nih.gov/36180795/	/QRISdata/Q6913/Uno_Traits/Binary_Traits/Stroke_01/SBayesRC/GCTB_v2.5.2/Stroke_01_SBayesRC.snpRes

## Sheet: Table S3
Table S3. Regression of WGS PGS on PGS derived from other genotyping instances across 115 traits
			Summary of Slope				Summary of Rsquare
Study_ID	Chip/Platform	count	mean	sd	min	max	mean	sd	min	max
NA06997	UQVn1_20032937X379897	33	1.00445	0.00208267	1.00055	1.00784	0.990379	0.000444849	0.989501	0.991445
	GSAMD-24v3-0-EA_20034606	29	1.00534	0.00181127	1.00187	1.00971	0.990526	0.000490028	0.989616	0.991956
	GSAMD-24v2-0_20024620	3	1.01084	0.0024045	1.00841	1.01322	0.990695	0.000113785	0.990577	0.990804
	Axiom_HGCoV2_1.r3	1	1.00504	NA	1.00504	1.00504	0.991817	NA	0.991817	0.991817
	LowPass	1	0.996414	NA	0.996414	0.996414	0.945716	NA	0.945716	0.945716
NA07029	GSAMD-24v3-0-EA_20034606	21	1.00402	0.00124972	1.00145	1.00628	0.996847	0.000285102	0.996063	0.997143
	UQVn1_20032937X379897	20	1.0043	0.00203982	1.00074	1.00909	0.996974	0.000260246	0.996554	0.99778
	GSAMD-24v2-0_20024620	3	1.01061	0.00102346	1.00968	1.01171	0.995305	2.66943e-05	0.995286	0.995336
	Human610-Quadv1_B	3	0.994932	0.00127472	0.993461	0.995696	0.976654	5.54289e-05	0.976607	0.976715
	Axiom_HGCoV2_1.r3	1	0.999774	NA	0.999774	0.999774	0.998845	NA	0.998845	0.998845
	Human660W-Quad_v1_C	1	0.995559	NA	0.995559	0.995559	0.97653	NA	0.97653	0.97653
NA10861	GSAMD-24v1-0_20011747	106	0.998338	0.00152337	0.993632	1.00273	0.99243	0.000416284	0.990427	0.993841
	Human370v1_C	4	0.998982	0.000644149	0.998353	0.999883	0.989602	0.00017391	0.989371	0.989737
	Human610-Quadv1_B	2	0.998644	0.000258411	0.998461	0.998827	0.989696	6.28582e-05	0.989652	0.989741
	Human660W-Quad_v1_C	2	0.999054	0.00143386	0.99804	1.00007	0.990009	0.000536647	0.98963	0.990389
An example of one regression is given in Figure 2B

## Sheet: Table S4
Table S4. Percentile ranking of height benchmarked to the Lifelines cohort (all with HRC imputation)
Sample	Array short name	n	mean+/-sd (%tile)	Range (%tile) Min-Max	mean_error (%tile)
NA06997	WGS	1	0.75
	IGSAv3+MD+UQ	33	0.72+/-0.04	0.67~0.80	0.04
	IGSAv3+MD	29	0.74+/-0.04	0.64~0.79	0.03
	IGSAv2+MD	3	0.66+/-0.03	0.64~0.69	0.09
	ACov2	1	0.88		0.12
	LowPass	1	0.97		0.22
NA07029	WGS	1	8.47
	IGSAv3+MD	21	9.73+/-0.24	9.45~10.42	1.26
	IGSAv3+MD+UQ	20	10.2 +/-0.20	9.76~10.48	1.73
	IGSAv2+MD	3	10.1 +/-0.09	10.01~10.19	1.62
	I610	3	7.02 +/- 0.07	6.94~7.060	1.45
	I660W	1	7.07		1.4
	ACov2	1	9.78		1.31
NA10861	WGS	1	14.62
	IGSAv1+MD	106	12.87+/-0.28	11.84~13.65	1.75
	I370	4	14.73+/-0.15	14.64~14.95	0.11
	I610	2	14.60+/-0.05	14.57~14.63	0.03
	I660W	2	14.65+/-0.18	14.52~14.78	0.13
For example. NA06997 ranks in the 1st percentile (0.75) and NA10861 ranks in the15th percentile (14.62) based on their WGS data
The mean error compares the percentile rank of the PGS instance with the PGS from WGS.

## Sheet: Table S5
Table S5: Summary of SNP numbers in each data source
Resource	Imputation panel	with_7.3M	percent_in_7.3M	missing_from_7.3M	with_1M	percent_in_1M	missing_from_1M
SBayesRC SNP weights		7356518	1	0 (reference)	1154522	1	0 (reference)
WGS_NA06997		7356096	0.999943	422	1154494	0.999976	28
WGS_NA07029		7356075	0.99994	443	1154490	0.999972	32
WGS_NA10861		7356089	0.999942	429	1154491	0.999973	31
lcWGS	in-house HRCr1.1	7356466	0.999993	52	1154511	0.99999	11
UQ	in-house HRC1.1	7356466	0.999993	52	1154511	0.99999	11
QIMR	Michigan HRCr1.1	7356465	0.999993	53	1154510	0.99999	12		rs10752557 is not in the imputed files at all.
QIMR	TopMedr3	7145392	0.971301	211126	1138784	0.986368	15738
MND B3 GSA	in-house HRCr1.1	7356466	1	52	1154511	1	11
Common SNP set		7124899	0.968515	231619	1138208	0.985869	16314

## Sheet: Table S6
Table S6. Invetsigating the impact of genotyping error (from Figure 3D) for glaucoma and brown hair colour
The differences in PGS in Figure 3D must reflect genotype differences. For each of glaucoma and brown hair colour we selected the top 1000 SNPs based on SBAyesRC effect size.
We retained 13 SNPs for glaucoma and 11 SNPs for brown hair colour and highlight in red when genotypes differ from the WGS genotype
We demonstrate the impact of these genotyping differences on a partial PGS made from these SNPs
GLAUCOMA
Rank	Name	Chrom	Position	WGS A1	WGS A2	A1Frq	A1Effect	SE	VarExplained	% of total variance	PIP	Risk_Allele	Bene_Allele	Risk_Allele_effect	NA10861_WGS	NA10861_PC08411_TopMed	NA10861_PC08411_HRC	GSA_NA10861_PC08621_HRC	GSA_NA10861_PC11092_HRC	GSA_NA10861_PC11139_HRC
117	rs965652	6	134368953	A	G	0.496475	0.018888	0.029578	3.42188e-05	0.047526	0.326056	A	G	0.018888	2	2	2	1	2	1
257	rs2811687	6	134369822	A	G	0.49795	0.00984	0.023446	1.79632e-05	0.0249489	0.174842	A	G	0.00984	2	2	2	1	2	1
354	rs34852247	6	164324711	A	G	0.3735	0.007586	0.020255	1.16946e-05	0.0162426	0.130381	A	G	0.007586	0	0	0	0	1	0
319	rs2207441	6	164325217	A	G	0.401375	0.008405	0.018563	1.10189e-05	0.015304	0.144267	A	G	0.008405	0	0	0	0	1	0
131	rs11755754	6	164325492	G	A	0.399175	0.017493	0.025092	2.52079e-05	0.0350109	0.369508	G	A	0.017493	0	0	0	0	1	0
454	rs3800902	7	2144378	T	C	0.40055	-0.006281	0.019049	8.26781e-06	0.0114831	0.157172	C	T	0.006281	2	0	0	0	0	0
897	rs2253480	7	6686780	C	T	0.9577	0.003743	0.01928	9.60181e-07	0.00133359	0.0605963	C	T	0.003743	1	1	2	2	2	2
460	rs34913183	12	58166590	T	C	0.01115	-0.006232	0.031416	1.0922e-06	0.00151694	0.0520962	C	T	0.006232	1	1	2	2	2	2
151	rs11614730	12	79925802	A	G	0.6961	0.015212	0.027911	2.34981e-05	0.0326362	0.256735	A	G	0.015212	1	1	2	2	2	2
44	rs4842266	12	79951566	A	G	0.696275	0.034213	0.033722	5.44375e-05	0.0756076	0.530717	A	G	0.034213	1	1	2	2	2	2
841	rs4842318	12	80044167	T	C	0.69655	0.003971	0.015281	5.63632e-06	0.00782823	0.0611977	T	C	0.003971	1	1	2	2	2	2
867	rs8176822	12	80048478	T	C	0.696575	0.00386	0.015743	5.94086e-06	0.0082512	0.0535097	T	C	0.00386	1	1	2	2	2	2
776	rs8016358	14	80895880	A	C	0.4278	0.0042	0.012595	4.82266e-06	0.00669814	0.110109	A	C	0.0042	0	0	1	1	1	0
														counts of risk alleles	12	10	17	15	20	14
														partial PGS	0.137249	0.124687	0.196118	0.16739	0.229602	0.16319
BROWN HAIR COLOUR
Rank	Name	Chrom	Position	WGS A1	WGS A2	A1Frq	A1Effect	SE	VarExplained	% of total variance	PIP	Risk_Allele	Bene_Allele	Risk_Allele_effect	NA10861_WGS	NA10861_PC08411_TopMed	NA10861_PC11138_TopMed	NA10861_PC08411_HRC	NA10861_PC11071_HRC	NA10861_PC11075_HRC	NA10861_PC11129_HRC	NA10861_PC11139_HRC
38	rs10179295	2	222033115	A	G	0.40573	-0.011539	0.001074	0.000268502	0.28564	1	G	A	0.011539	1	1	1	1	1	1	1	2
66	rs9971729	12	23979791	C	A	0.566359	-0.004921	0.002216	5.93401e-05	0.0631278	0.855012	A	C	0.004921	0	0	0	0	0	0	1	0
174	rs142661815	2	99811314	A	G	0.010089	0.001114	0.003635	1.1971e-06	0.00127351	0.110717	A	G	0.001114	0	0	1	0	0	0	0	0
258	rs10423391	19	1252451	C	T	0.441128	0.000749	0.001361	4.93151e-06	0.00524629	0.265593	C	T	0.000749	2	2	2	2	1	1	2	1
306	rs10416809	19	1252311	T	C	0.422649	0.000626	0.001366	4.56844e-06	0.00486004	0.221102	T	C	0.000626	2	2	2	2	1	1	2	1
334	rs12609746	19	1252827	C	T	0.241425	0.000567	0.001365	3.32168e-06	0.0035337	0.198228	C	T	0.000567	1	1	1	1	0	1	1	0
356	rs10771034	12	23979199	A	T	0.550739	-0.000523	0.001755	6.88093e-06	0.00732014	0.0884168	T	A	0.000523	0	0	0	0	0	0	1	0
448	rs58837341	19	1248920	T	G	0.4286	0.000415	0.001054	2.6089e-06	0.00277542	0.167855	T	G	0.000415	2	2	2	2	1	1	2	1
639	rs112363642	19	1248348	A	G	0.2218	0.000301	0.000948	1.41803e-06	0.00150854	0.130669	A	G	0.000301	1	1	1	1	0	1	1	0
756	rs1888379	9	27353599	G	T	0.405515	0.000263	0.000973	2.03256e-06	0.0021623	0.11717	G	T	0.000263	1	1	1	0	0	0	0	0
885	rs16832679	3	181511339	A	T	0.287	-0.000232	0.001151	2.34064e-06	0.00249004	0.0587273	T	A	0.000232	0	0	0	1	1	1	1	1
														counts of risk alleles	10	10	11	10	5	7	12	6
														partial PGS	0.01625	0.01625	0.017364	0.016219	0.013561	0.014429	0.021663	0.0251
